# Supplementary material for: Characterization of a novel zebrafish model of MTMR5-associated Charcot-Marie-Tooth disease type 4B3
Source: Brain Commun. 2025 Feb 18;7(2):fcaf077. doi: 10.1093/braincomms/fcaf077 (PMC11891516; doi:10.1093/braincomms/fcaf077)
Supplement: fcaf077_Supplementary_Data [file fcaf077_supplementary_data.zip]

Archive with 6 entries (6 files):
- Supplementary figures.pdf
- Supplementary_Table1_patientmutations.xlsx
- Supplementary_Table2_RNAseq_allgenes_Final.xlsx
- Supplementary_Table3_GOterms_Final.xlsx
- Supplementary_Video 1_4mo.mpg
- Supplementary_Video 2_1andhalfyear.mpg
