# Supplementary material for: Characterization of a novel zebrafish model of MTMR5-associated Charcot-Marie-Tooth disease type 4B3
Source: Brain Commun. 2025 Feb 18;7(2):fcaf077. doi: 10.1093/braincomms/fcaf077 (PMC11891516; doi:10.1093/braincomms/fcaf077)
Supplement: fcaf077_Supplementary_Data [file fcaf077_supplementary_data.zip › Supplementary_Table1_patientmutations.xlsx]

## Sheet: Published CMT4B3 Patients
Supplementary Table 1
Publication	DOI	Year	Patients (sex)	Ethnicity	Gene Affected	Protein change	Conserved residue? (human/mouse/zebrafish)	DNA change	Domain Affected	Variant type	Genotype	Inheritance	Age of onset	CNS involvement?
Nakhro et al.1	https://doi.org/10.1212/WNL.0b013e31829a3421	2013	3 sibs (3F)	Korean	SBF1	M417V	Yes	c.1249A>G	dDENN	Missense	Compound heterozygous	Autosomal recessive	5/7/11 years	Absent
						T1590A	Yes	c.4768A>G	Linker between Myotub-phosphatase and Coiled-coil	Missense
Alazami et al.2	https://www.neurology.org/doi/abs/10.1212/wnl.0000000000000331	2014	3 sibs (3M)	Saudi Arabian	SBF1	D443N	Yes	g.1327G>A	Linker between dDENN and SBF2, close to dDENN	Missense	Homozygous	Autosomal recessive	Early childhood	Yes, microcephaly
Romani et al.3	10.1212/NXG.0000000000000061	2016	2 sibs (1M/1F)	Syrian	SBF1	L335P	Yes	c.1004T>C	Within the DENN domain family (between DENN and dDENN	Missense	Homozygous	Autosomal recessive	2 years	Yes, microcephaly, multiple cranial neuropathies, intellectual disability
Manole et al.4	10.1007/s10048-016-0505-1	2016	2 sibs (2M)	Spanish	SBF1	L737fs*3	Yes	c.2209_2210del	SBF2	Frame-shift leading to stop codon	Compound heterozygous	Autosomal recessive	4 & 9 years	Absent
						R1733C	Yes	c.5197C>T	Just before PH	Missense	In cis with L737fs*3
						R390G	Yes	c.1168C>G	dDENN	Missense	Compound heterozygous
Flusser et al.5; Mégarbané et al.6	https://doi.org/10.1111/cge.13419; https://doi.org/10.1111/cge.13419	2018; 2010	4 sibs (3M/1F)	Israeli Bedouins	SBF1	n/a	Yes	c.1636+1G>A	SBF2	Splice donor variant	Homozygous	Autosomal recessive	6 months	Yes, microcephaly, multiple cranial neuropathies
Gang et al.7	10.1007/s00415-020-09827-y	2020	2 sibs (1M,1F)	British	SBF1	1826-1826del	Yes	c.5477-5478del	PH	Frame shift	Homozygous	Autosomal recessive	Infancy/Childhood	Yes, abnormality in the posterior area of the midbrain, spinal cord atrophy
Berti et al.8	10.1186/s12920-021-01001-1	2021	1 (1F)	Italian	SBF1	R763H	Yes	g.2291G>A	Edge of SBF2	Missense	Compound heterozygous	Autosomal recessive	18 months	Absent
						G1064E	Yes	g.3194G>A	Linker between GRAM and Myotub-phosphatase	Missense

## Sheet: ClinVar SBF1 mutations
Supplementary Table 1 (cont')
Name		Gene	Protein change	DNA change	Condition(s)	Variant type	Molecular consequence	Germline classification		Accession	GRCh37Chromosome	GRCh37Location	GRCh38Chromosome	GRCh38Location	VariationID	AlleleID(s)	dbSNP ID	Canonical SPDI	Germline date last evaluated	Germline review status
NM_002972.4(SBF1):c.161G>A (p.Trp54Ter)		SBF1	W54*	c.161G>A	Charcot-Marie-Tooth disease type 4B3	single nucleotide variant	nonsense	Likely pathogenic		VCV001030606	22	50906333	22	50467904	1030606	1018854	rs1556436855	NC_000022.11:50467903:C:T	2020-01-01	criteria provided, single submitter
NM_002972.4(SBF1):c.376C>T (p.Gln126Ter)		SBF1	Q127*, Q126*	c.376C>T	not provided	single nucleotide variant	nonsense	Pathogenic		VCV001455151	22	50906023	22	50467594	1455151	1441637	rs1182146385	NC_000022.11:50467593:G:A	2021-01-01	criteria provided, single submitter
NM_002972.4(SBF1):c.1011+2T>C		SBF1		c.1011+2T>C	SBF1-related condition	single nucleotide variant	splice donor variant	Likely pathogenic		VCV002630293	22	50904388	22	50465959	2630293	2798233		NC_000022.11:50465958:A:G	2023-01-01	criteria provided, single submitter
NM_002972.4(SBF1):c.1180G>T (p.Glu394Ter)		SBF1	E394*, E395*	c.1180G>T	Autism spectrum disorder	single nucleotide variant	nonsense	Likely pathogenic		VCV000562151	22	50903667	22	50465238	562151	553325	rs1569513495	NC_000022.11:50465237:C:A	2018-01-01	criteria provided, single submitter
NM_002972.4(SBF1):c.1249A>G (p.Met417Val)		SBF1	M417V, M418V	c.1249A>G	not provided	single nucleotide variant	missense variant	Pathogenic		VCV000051005	22	50903513	22	50465084	51005	65676	rs587776986	NC_000022.11:50465083:T:C	2022-01-01	criteria provided, single submitter
NM_002972.4(SBF1):c.1783C>T (p.Arg595Ter)		SBF1	R595*, R596*	c.1783C>T	Tip-toe gait	single nucleotide variant	nonsense	Likely pathogenic		VCV002574630	22	50901828	22	50463399	2574630	2739563	rs1569512949	NC_000022.11:50463398:G:A	2022-01-01	no assertion criteria provided
NM_002972.4(SBF1):c.2154_2155del (p.Asp719fs)		SBF1	D719fs, D720fs	c.2154_2155del	not provided|Charcot-Marie-Tooth disease type 4	Deletion	frameshift variant	Pathogenic/Likely pathogenic		VCV000633405	22	50900875 - 50900876	22	50462446 - 50462447	633405	621654	rs1569512576	NC_000022.11:50462445:CC:	2022-01-01	criteria provided, multiple submitters, no conflicts
NM_002972.4(SBF1):c.2288G>A (p.Arg763His)		SBF1	R763H, R764H	c.2288G>A	Charcot-Marie-Tooth disease type 4B3	single nucleotide variant	missense variant	Likely pathogenic		VCV001065826	22	50900742	22	50462313	1065826	1054164	rs200624784	NC_000022.11:50462312:C:T		no assertion criteria provided
NM_002972.4(SBF1):c.2289C>T (p.Arg763=)		SBF1		c.2289C>T	Charcot-Marie-Tooth disease type 4B3	single nucleotide variant	synonymous variant	Pathogenic		VCV001120016	22	50900741	22	50462312	1120016	1108793	rs2148590692	NC_000022.11:50462311:G:A	2018-01-01	no assertion criteria provided
NM_002972.4(SBF1):c.2569+2T>C		SBF1		c.2569+2T>C	Charcot-Marie-Tooth disease type 4B3	single nucleotide variant	splice donor variant	Likely pathogenic		VCV001805241	22	50900374	22	50461945	1805241	1862255		NC_000022.11:50461944:A:G	2022-01-01	criteria provided, single submitter
NM_002972.4(SBF1):c.2848C>T (p.Gln950Ter)		SBF1	Q951*, Q950*	c.2848C>T	not provided	single nucleotide variant	nonsense	Pathogenic		VCV001456060	22	50899707	22	50461278	1456060	1380318	rs1556425186	NC_000022.11:50461277:G:A	2021-01-01	criteria provided, single submitter
NM_002972.4(SBF1):c.2958C>A (p.Cys986Ter)		SBF1	C986*, C987*	c.2958C>A	See cases	single nucleotide variant	nonsense	Likely pathogenic		VCV001690663	22	50899597	22	50461168	1690663	1683071	rs2148587700	NC_000022.11:50461167:G:T	2019-01-01	criteria provided, single submitter
NM_002972.4(SBF1):c.3179dup (p.Lys1061fs)		SBF1	K1061fs, K1062fs	c.3179dup	not provided	Duplication	frameshift variant	Pathogenic		VCV001452526	22	50898804 - 50898805	22	50460375 - 50460376	1452526	1364246	rs2148585556	NC_000022.11:50460375:TT:TTT	2021-01-01	criteria provided, single submitter
NM_002972.4(SBF1):c.3228dup (p.Ser1077fs)		SBF1	S1078fs, S1077fs	c.3228dup	not provided	Duplication	frameshift variant	Pathogenic		VCV001929321	22	50898755 - 50898756	22	50460326 - 50460327	1929321	1984331		NC_000022.11:50460326:GGGGGGG:GGGGGGGG	2022-01-01	criteria provided, single submitter
NM_002972.4(SBF1):c.3257dup (p.Pro1086_Glu1087insTer)		SBF1		c.3257dup	not provided	Duplication	frameshift variant|nonsense	Pathogenic		VCV002874544	22	50898726 - 50898727	22	50460297 - 50460298	2874544	3038323		NC_000022.11:50460297:GGGGG:GGGGGG	2023-01-01	criteria provided, single submitter
NM_002972.4(SBF1):c.3317del (p.Pro1106fs)		SBF1	P1107fs, P1106fs	c.3317del	not provided	Deletion	frameshift variant	Pathogenic		VCV001952532	22	50898555	22	50460126	1952532	2017842		NC_000022.11:50460125:GGGG:GGG	2022-01-01	criteria provided, single submitter
NM_002972.4(SBF1):c.3447del (p.Phe1150fs)		SBF1	F1151fs, F1150fs	c.3447del	not provided	Deletion	frameshift variant	Pathogenic		VCV002018292	22	50898425	22	50459996	2018292	2072376		NC_000022.11:50459995:GGG:GG	2022-01-01	criteria provided, single submitter
NM_002972.4(SBF1):c.3492-1G>T		SBF1		c.3492-1G>T	not provided	single nucleotide variant	splice acceptor variant	Likely pathogenic		VCV000374476	22	50898096	22	50459667	374476	361362	rs1057519117	NC_000022.11:50459666:C:A	2016-01-01	criteria provided, single submitter
NM_002972.4(SBF1):c.3688+1G>A		SBF1		c.3688+1G>A	not provided	single nucleotide variant	splice donor variant	Likely pathogenic		VCV002799880	22	50897898	22	50459469	2799880	2955819		NC_000022.11:50459468:C:T	2023-01-01	criteria provided, single submitter
NM_002972.4(SBF1):c.3826+1G>A		SBF1		c.3826+1G>A	Charcot-Marie-Tooth disease type 4B3|not provided	single nucleotide variant	splice donor variant	Likely pathogenic		VCV000807487	22	50897683	22	50459254	807487	798774	rs1009209509	NC_000022.11:50459253:C:T	2023-01-01	criteria provided, multiple submitters, no conflicts
NM_002972.4(SBF1):c.4384C>T (p.Gln1462Ter)		SBF1	Q1436*, Q1463*, Q1437*, Q1462*	c.4384C>T	not provided	single nucleotide variant	nonsense	Pathogenic		VCV001899073	22	50893823	22	50455394	1899073	1963203		NC_000022.11:50455393:G:A	2022-01-01	criteria provided, single submitter
NM_002972.4(SBF1):c.4813-1G>T		SBF1		c.4813-1G>T	not provided	single nucleotide variant	splice acceptor variant	Likely pathogenic		VCV002124472	22	50893172	22	50454743	2124472	2184933		NC_000022.11:50454742:C:A	2022-01-01	criteria provided, single submitter
NM_002972.4(SBF1):c.4820_4827del (p.Arg1607fs)		SBF1	R1581fs, R1582fs, R1607fs, R1608fs	c.4820_4827del	not provided	Deletion	frameshift variant	Pathogenic		VCV002880513	22	50893157 - 50893164	22	50454728 - 50454735	2880513	3034006		NC_000022.11:50454727:GTAGGGCCG:G	2024-01-01	criteria provided, single submitter
NM_002972.4(SBF1):c.4995C>G (p.Tyr1665Ter)		SBF1	Y1639*, Y1666*, Y1640*, Y1665*	c.4995C>G	not provided	single nucleotide variant	nonsense	Pathogenic		VCV002975329	22	50892989	22	50454560	2975329	3140453		NC_000022.11:50454559:G:C	2023-01-01	criteria provided, single submitter
NM_002972.4(SBF1):c.5102G>A (p.Trp1701Ter)		SBF1	W1675*, W1702*, W1676*, W1701*	c.5102G>A	not provided	single nucleotide variant	nonsense	Pathogenic		VCV002018999	22	50887021	22	50448592	2018999	2069235		NC_000022.11:50448591:C:T	2022-01-01	criteria provided, single submitter
NM_002972.4(SBF1):c.5463C>G (p.Tyr1821Ter)		SBF1	Y1796*, Y1821*	c.5463C>G	Charcot-Marie-Tooth disease type 4B3	single nucleotide variant	nonsense	Likely pathogenic		VCV001301645	22	50885871	22	50447442	1301645	1291928	rs144773853	NC_000022.11:50447441:G:C	2020-01-01	criteria provided, single submitter
NM_002972.4(SBF1):c.5474_5475del (p.Val1825fs)		SBF1	V1800fs, V1825fs	c.5474_5475del	not provided	Microsatellite	frameshift variant	Likely pathogenic		VCV001301185	22	50885859 - 50885860	22	50447430 - 50447431	1301185	1291468	rs2148549478	NC_000022.11:50447429:CACAC:CAC	2021-01-01	criteria provided, single submitter
ClinVar9
				ClinVar criteria
				Query:	sbf1[gene]
				Germline classification:	Pathogenic, likely pathogenic
				Variant length:	< 1kb, single gene; > 1kb, single gene

## Sheet: References
References
1	Nakhro K, Park J-M, Hong YB, et al. SET binding factor 1 (SBF1) mutation causes Charcot-Marie-Tooth disease type 4B3. Neurology. 2013;81(2):165-173. doi:10.1212/WNL.0b013e31829a3421
2	Alazami AM, Alzahrani F, Bohlega S, Alkuraya FS. SET binding factor 1 (SBF1) mutation causes Charcot-Marie-Tooth disease type 4B3. Neurology. 2014;82(18):1665-1666. doi:10.1212/wnl.0000000000000331
3	Romani M, Mehawej C, Mazza T, Mégarbané A, Valente EM. “Fork and bracket” syndrome expands the spectrum of SBF1-related sensory motor polyneuropathies. Neurology Genetics. 2016;2(2)doi:10.1212/nxg.0000000000000061
4	Manole A, Horga A, Gamez J, et al. SBF1 mutations associated with autosomal recessive axonal neuropathy with cranial nerve involvement. neurogenetics. 2016;18(1):63-67. doi:10.1007/s10048-016-0505-1
5	Flusser H, Halperin D, Kadir R, Shorer Z, Shelef I, Birk OS. Novel SBF1 splice‐site null mutation broadens the clinical spectrum of Charcot‐Marie‐Tooth type 4B3 disease. Clinical Genetics. 2018;94(5):473-479. doi:10.1111/cge.13419
6	Mégarbané A, Dorison N, Rodriguez D, Tamraz J. Multiple cranial nerve neuropathies, microcephaly, neurological degeneration, and “fork and bracket sign” in the MRI: A distinct syndrome. American Journal of Medical Genetics Part A. 2010;152A(9):2297-2300. doi:10.1002/ajmg.a.33417
7	Gang Q, Bettencourt C, Holton J, et al. A novel frameshift deletion in autosomal recessive SBF1-related syndromic neuropathy with necklace fibres. Journal of Neurology. 2020;267(9):2705-2712. doi:10.1007/s00415-020-09827-y
8	Berti B, Longo G, Mari F, et al. Bi-allelic variants in MTMR5/SBF1 cause Charcot-Marie-Tooth type 4B3 featuring mitochondrial dysfunction. BMC Medical Genomics. 2021;14(1):157. doi:10.1186/s12920-021-01001-1
9	Landrum MJ, Chitipiralla S, Brown GR, et al. ClinVar: improvements to accessing data. Nucleic Acids Research. 2020;48(D1):D835-D844. doi:10.1093/nar/gkz972
