# Supplementary material for: Characterization of a novel zebrafish model of MTMR5-associated Charcot-Marie-Tooth disease type 4B3
Source: Brain Commun. 2025 Feb 18;7(2):fcaf077. doi: 10.1093/braincomms/fcaf077 (PMC11891516; doi:10.1093/braincomms/fcaf077)
Supplement: fcaf077_Supplementary_Data [file fcaf077_supplementary_data.zip › Supplementary_Table2_RNAseq_allgenes_Final.xlsx]

## Sheet: RNAseq_DEGs_withNCBI
gene	log2FoldChange	padj	baseMean	lfcSE	pvalue
sbf1	-4.18166	1.56e-107	682.591	0.186818	8.04e-112
rpgra	2.59637	9.76e-64	2762.46	0.150634	1.01e-67
lig1	2.16606	1.43e-55	4906.27	0.134446	2.2e-59
ENSDARG00000117590	3.09254	1.23e-49	858.704	0.20362	2.54e-53
cngb3.1	3.01607	1.84e-48	1562.66	0.201107	4.73e-52
ENSDARG00000114730	2.33931	3.11e-46	8635.05	0.159589	9.63e-50
kri1	1.58591	4.01e-43	3576.27	0.111976	1.45e-46
dlg2	2.88093	1.07e-42	1631.44	0.204941	4.4e-46
lrriq1	3.04374	2.54e-40	2948.21	0.2229	1.18e-43
lrrfip1a	1.95244	2.05e-39	3647.93	0.144429	1.05e-42
ncaldb	2.60788	5.74e-37	2972.12	0.199467	3.25e-40
MAGI3	3.19045	1.08e-36	3406.95	0.24523	6.66e-40
rnf146	2.53828	1.32e-36	458.38	0.195302	8.83e-40
PCDH11X	3.02272	2.79e-36	2725.95	0.233836	2.02e-39
ENSDARG00000117637	2.61341	3.12e-36	569.01	0.202376	2.41e-39
SMARCA4	2.96143	2.16e-35	1842.47	0.232118	1.78e-38
si:ch211-207d6.2	2.24279	1.87e-34	1263.18	0.178035	1.64e-37
kdm6bb	2.44805	2e-34	12148.5	0.194458	1.85e-37
tulp1a	2.08106	2.92e-34	4071.88	0.165694	2.86e-37
RABL6.1	2.77828	4.03e-33	2006.32	0.225357	4.15e-36
pacsin1a	1.89939	5.47e-33	2884.94	0.154125	5.92e-36
myripb	2.58938	6.67e-33	14704.2	0.2111	7.56e-36
mdc1	2.2276	1.84e-32	6669.56	0.182495	2.27e-35
dscaml1	2.05086	1.84e-32	666.507	0.168029	2.26e-35
thoc2	2.48895	2.39e-32	16637.6	0.204507	3.08e-35
CAMSAP3	2.46049	4.96e-32	347.966	0.203202	6.64e-35
kmt2bb	2.06447	5.69e-32	14380.1	0.170442	7.91e-35
cfdp1	2.24268	7.53e-32	2596.45	0.185739	1.09e-34
ENSDARG00000098711	2.44947	1.44e-31	14554	0.203717	2.15e-34
socs5b	2.13	4.84e-31	569.934	0.178787	7.48e-34
rprd2b	2.74454	9.64e-31	3060.59	0.231729	1.54e-33
rims2b	1.457	1.46e-30	7734.8	0.122899	2.41e-33
EPB41	2.71438	1.51e-30	50201.4	0.229269	2.56e-33
PHIP	2.81656	2.29e-29	5215.05	0.243318	4e-32
cdh8	2.56245	3.88e-29	4983.24	0.222864	7e-32
dhx16	2.06924	3.96e-29	1401.66	0.179459	7.35e-32
ankrd33ab	2.59727	4.33e-29	954.191	0.225728	8.26e-32
mt-atp6	2.39853	4.52e-29	216064	0.208398	8.84e-32
tmc2b	2.56301	1.02e-28	760.806	0.224346	2.1e-31
SIPA1	2.92853	1.02e-28	451.384	0.256494	2.06e-31
ttf1.2	2.21889	2.56e-28	825.55	0.195484	5.4e-31
mt-nd5	2.73933	2.98e-28	129267	0.240028	6.45e-31
pcdh7b	2.64377	3.15e-28	5134.22	0.233674	6.97e-31
tcf25	1.84862	5.86e-28	2831.53	0.163743	1.36e-30
mt-nd6	2.15181	5.86e-28	53908.8	0.1912	1.36e-30
LOC562466	2.28233	6.35e-28	11157.8	0.202736	1.51e-30
si:dkey-220f10.4	1.90064	6.53e-28	4609.7	0.168578	1.58e-30
CNGA3	2.43188	6.54e-28	1796.11	0.216128	1.62e-30
mt-nd1	2.5633	7.79e-28	115749	0.227791	1.97e-30
prr12b	2.3021	1.07e-27	23476.6	0.206455	2.75e-30
hdac5	2.27186	2.21e-27	591.804	0.203978	5.8e-30
ahi1	2.81788	2.62e-27	3841.71	0.253548	7.02e-30
otud7b	2.18323	2.77e-27	320.779	0.196415	7.57e-30
tmc1	2.02829	2.77e-27	538.303	0.182369	7.7e-30
cwf19l2	2.28096	2.86e-27	2963.37	0.205257	8.1e-30
ENSDARG00000116076	2.25078	2.89e-27	24643.1	0.204213	8.35e-30
ubn1	2.78759	4.12e-27	491.259	0.25203	1.21e-29
rerea	2.04858	4.27e-27	1661.4	0.184886	1.27e-29
KIF3C	2.27989	4.9e-27	182.974	0.206263	1.49e-29
map7a	2.93879	5.83e-27	490.289	0.266651	1.8e-29
nos1apa	2.90943	5.92e-27	2823.41	0.263885	1.86e-29
myl1	2.33622	6.7e-27	364.291	0.212018	2.17e-29
TOP1	2.64953	6.7e-27	3007.98	0.240672	2.15e-29
phf14	2.04853	9.32e-27	882.409	0.186264	3.07e-29
mphosph8	1.97552	1.03e-26	14268.7	0.179626	3.44e-29
phactr4a	2.14072	1.73e-26	1796.63	0.19572	5.87e-29
gpatch8	2.23029	2.03e-26	37720.3	0.204185	7.01e-29
ENSDARG00000115988	2.53644	2.15e-26	1013.34	0.232597	7.53e-29
ONECUT2	2.80637	2.42e-26	1540.65	0.257789	8.61e-29
baz1a	2.1	2.52e-26	2857.66	0.192648	9.08e-29
myo10l1	2.84876	2.61e-26	995.473	0.261938	9.54e-29
mt-cyb	2.50707	2.91e-26	286782	0.230504	1.08e-28
mt-nd2	2.55076	4.45e-26	121393	0.234595	1.67e-28
daxx	1.96932	5.53e-26	1428.98	0.181879	2.11e-28
usp42	1.86877	5.61e-26	2095.64	0.17249	2.18e-28
CHD5	2.27714	5.61e-26	4522.96	0.210576	2.2e-28
cacna1ab	2.26827	5.97e-26	5553.46	0.20985	2.37e-28
LOC101882029	2.12388	6.31e-26	513.434	0.196608	2.54e-28
rpf1	1.78169	6.74e-26	3757.18	0.164665	2.78e-28
ppig	2.04237	6.74e-26	8177.36	0.188976	2.75e-28
ENSDARG00000092673	2.38839	8.04e-26	1975.55	0.221737	3.35e-28
ENSDARG00000117668	3.43825	8.61e-26	703.423	0.320022	3.64e-28
pnisr	2.28407	9.86e-26	19092.5	0.213277	4.21e-28
chmp5a	2.19759	1.24e-25	657.583	0.204807	5.38e-28
ENSDARG00000117517	2.85593	1.73e-25	225.41	0.267459	7.58e-28
mt-nd4l	2.87127	1.84e-25	9500.63	0.268744	8.13e-28
brd9	2.19271	2.13e-25	4214.48	0.205269	9.54e-28
ap3d1	2.36213	2.47e-25	5826.37	0.222362	1.12e-27
CHD3	2.33316	3.34e-25	12348.2	0.218948	1.53e-27
hdgfl2	1.91458	4.33e-25	1714.89	0.180246	2.01e-27
vat1	2.03957	4.36e-25	9352.66	0.192126	2.04e-27
fam133b	2.00925	5.13e-25	10941.1	0.190016	2.43e-27
arid4a	1.87281	5.39e-25	16531.2	0.176624	2.58e-27
smarca2	2.35469	6.39e-25	3741.22	0.222858	3.09e-27
chaf1a	1.55046	6.39e-25	1355.3	0.146243	3.13e-27
pcdh1a	2.26742	7.9e-25	1526.72	0.21503	3.91e-27
ttbk1b	2.57421	7.91e-25	306.015	0.24433	3.95e-27
ENSDARG00000097077	2.99062	8.09e-25	1015.09	0.284178	4.09e-27
fbxl6	2.05375	8.19e-25	1770.13	0.19469	4.18e-27
ebf1a	2.60219	1.15e-24	552.209	0.247941	5.95e-27
mt-nd4	2.52477	1.17e-24	175912	0.24041	6.07e-27
myt1la	2.37738	1.72e-24	8575.55	0.227086	9.02e-27
brd4	1.99695	2.45e-24	2649.69	0.191132	1.3e-26
brd3a	1.91229	2.71e-24	4476.94	0.183219	1.45e-26
slc6a9	1.49606	2.98e-24	4888.81	0.143109	1.61e-26
baz1b	2.05524	3.85e-24	5671.91	0.197749	2.1e-26
incenp	1.96166	3.92e-24	1347.2	0.188711	2.16e-26
cracd	2.19091	5.99e-24	11159.5	0.211775	3.33e-26
rpgrb	2.66068	6.1e-24	18924.3	0.257567	3.46e-26
ENSDARG00000093660	3.20031	6.1e-24	202.501	0.31049	3.46e-26
si:ch211-76m11.7	4.22311	6.92e-24	164.591	0.411005	3.96e-26
mt-co2	2.51408	7.29e-24	756430	0.243647	4.21e-26
mt-co1	2.63158	7.94e-24	1.25153e+06	0.255312	4.62e-26
ENSDARG00000100819	2.22394	8.27e-24	1690.9	0.215762	4.86e-26
tmem237a	1.70467	8.47e-24	4863.7	0.165001	5.02e-26
cadm1b	1.99428	9.22e-24	1187.04	0.193547	5.51e-26
eif5b	1.9415	1.01e-23	12368.2	0.188514	6.11e-26
ssrp1b	2.17749	1.15e-23	1217.93	0.211962	7.01e-26
ptprga	2.61944	1.61e-23	448.973	0.256193	9.87e-26
mt-nd3	2.38932	1.62e-23	25804.7	0.233428	1e-25
thrap3b	1.60441	1.7e-23	4460.87	0.156304	1.06e-25
ttf1.6	1.58783	2.03e-23	775.013	0.155002	1.28e-25
si:dkey-230p4.1	2.07249	2.42e-23	9136.83	0.203128	1.53e-25
top1a	1.35123	2.51e-23	2418.49	0.131885	1.6e-25
rrp1	1.83568	2.74e-23	2292.83	0.179967	1.77e-25
taf3	2.25328	4.16e-23	10712.1	0.222016	2.7e-25
arhgap22b	2.8727	4.99e-23	95.2636	0.28437	3.27e-25
gtf2f1	1.83637	5.33e-23	4656.28	0.181213	3.51e-25
gpr85	2.12313	5.39e-23	7388.47	0.209707	3.58e-25
zfyve28	1.90703	9.68e-23	640.494	0.189462	6.48e-25
RSBN1	2.3366	1e-22	2840.09	0.232528	6.76e-25
KCTD15	2.28272	1.21e-22	245.372	0.22776	8.22e-25
mt-co3	2.53751	1.51e-22	603513	0.253607	1.03e-24
tox2	1.82092	1.54e-22	468.443	0.181688	1.06e-24
nop56	1.39462	1.58e-22	10256.5	0.138587	1.11e-24
DUSP26	3.62379	1.58e-22	154.506	0.364553	1.1e-24
stk35l	1.1633	1.81e-22	4546.66	0.115552	1.28e-24
LOC100149482	2.39938	1.85e-22	9023.21	0.240757	1.32e-24
spred2b	2.44147	1.91e-22	1961.96	0.244749	1.36e-24
otofa	2.18571	1.92e-22	3191.59	0.218964	1.38e-24
tnrc6c1	1.7649	2.43e-22	21526.5	0.176873	1.76e-24
fxr1	1.8026	3.03e-22	2296.5	0.18109	2.22e-24
bms1	1.29882	3.03e-22	1615.88	0.129969	2.24e-24
mt-atp8	2.80468	3.03e-22	219.792	0.282758	2.25e-24
tbc1d10b	1.87053	3.64e-22	4351.06	0.188358	2.72e-24
ENSDARG00000082753	2.60171	4.99e-22	147180	0.263472	3.75e-24
fam114a2	1.82293	5e-22	2043.85	0.184167	3.79e-24
atp2b1a	1.80227	6.09e-22	9208.96	0.182422	4.64e-24
AP3B2	2.85138	8.07e-22	3500.26	0.29039	6.19e-24
vti1a	2.46025	9.68e-22	302.558	0.251086	7.51e-24
LOXHD1.1	2.3597	9.68e-22	946.274	0.240652	7.53e-24
nkapd1	1.90169	9.81e-22	1284.91	0.193619	7.68e-24
brdt	1.84776	1.11e-21	14690.9	0.188417	8.78e-24
ythdc1	1.89685	1.15e-21	1206.63	0.193408	9.14e-24
ttf1.1	1.66396	1.15e-21	539.836	0.169508	9.15e-24
med19b	1.93222	1.24e-21	1588.76	0.197273	9.93e-24
knop1	1.76148	1.48e-21	7162.8	0.179937	1.2e-23
myo10l3	2.3148	1.51e-21	423.978	0.237272	1.23e-23
map1b	1.74869	1.71e-21	4095.82	0.17885	1.4e-23
lmod1b	2.1582	1.89e-21	269.826	0.221678	1.55e-23
fam168a	2.09387	3.33e-21	7857.48	0.216521	2.76e-23
NYAP2	1.72113	5.16e-21	264.155	0.178269	4.31e-23
pho	1.70126	7.25e-21	14904.8	0.176705	6.09e-23
pard3ba	2.01712	7.39e-21	1004.99	0.210065	6.24e-23
acsl2	1.78315	8.54e-21	537.566	0.18578	7.26e-23
ankzf1	1.89839	8.55e-21	1036.18	0.197922	7.31e-23
itsn2b	1.94419	8.55e-21	4132.87	0.202713	7.35e-23
map9	2.14238	8.96e-21	1129.56	0.22375	7.75e-23
si:dkey-33c12.4	1.39501	9.42e-21	3007.78	0.145024	8.2e-23
magixa	2.58177	1.04e-20	276.325	0.270577	9.15e-23
vamp2	1.70493	1.09e-20	3353.94	0.177911	9.64e-23
LOC402866	1.90059	1.21e-20	31197.2	0.200759	1.07e-22
ENSDARG00000115978	2.20064	1.22e-20	1754.5	0.230669	1.08e-22
kcnj14	2.86074	1.41e-20	1237.88	0.301007	1.26e-22
cnga1b	1.43864	1.42e-20	1853.14	0.150341	1.28e-22
cnga3a	1.74958	1.6e-20	4563.96	0.18353	1.45e-22
srrm4	2.04488	1.7e-20	2421.48	0.215009	1.55e-22
foxn3	1.87225	1.74e-20	965.287	0.196805	1.59e-22
RABL6	1.6911	2.15e-20	2492.19	0.177883	1.98e-22
si:zfos-943e10.1	1.2742	2.16e-20	691.798	0.133589	2e-22
ENSDARG00000114910	2.05849	2.37e-20	17433.5	0.217821	2.21e-22
ENSDARG00000078210	2.29615	3.18e-20	8862.82	0.243798	2.98e-22
MYO5A	1.95152	3.46e-20	4177.92	0.206766	3.26e-22
ENSDARG00000116789	2.49893	3.97e-20	785.595	0.265935	3.76e-22
si:dkey-175m17.7	2.80175	4.27e-20	1715.71	0.298542	4.07e-22
csrnp3	2.57206	4.49e-20	297.707	0.274216	4.3e-22
zc3h6	2.51082	5.12e-20	913.505	0.268009	4.93e-22
ccdc9	1.74132	5.27e-20	1325.4	0.185261	5.1e-22
rnf20	1.57375	5.28e-20	1747.99	0.167222	5.14e-22
DLG4.1	2.66978	6.28e-20	284.06	0.286011	6.15e-22
nbeaa	1.36391	8.98e-20	5849.47	0.145481	8.83e-22
grin2da	2.09602	1.04e-19	2406.56	0.225211	1.03e-21
acin1a	1.78151	1.06e-19	92912.3	0.192945	1.05e-21
nrn1a	1.79235	1.07e-19	4816.77	0.192321	1.07e-21
atp2b1b	1.34334	1.2e-19	6051.17	0.143732	1.21e-21
scrt1b	1.98454	1.24e-19	420.208	0.213699	1.25e-21
fmnl2a	2.2799	1.31e-19	307.569	0.24603	1.33e-21
med19a	1.34371	1.46e-19	1238.43	0.144181	1.5e-21
ccar1	2.06598	1.46e-19	4273.57	0.222886	1.5e-21
tcof1	1.47652	1.91e-19	1368.16	0.159162	1.97e-21
med1	2.06399	2.05e-19	1243.3	0.223628	2.12e-21
sec62	1.72912	2.1e-19	4991.32	0.18698	2.19e-21
ZNF385A	2.71279	2.43e-19	438.548	0.295318	2.54e-21
upf3a	2.12319	2.67e-19	9468.15	0.230511	2.81e-21
gna11b	1.86893	2.69e-19	1497.59	0.202958	2.85e-21
bod1l1	1.59527	2.69e-19	1946.57	0.172864	2.86e-21
dync2i1	2.07989	2.93e-19	2525.34	0.226422	3.13e-21
slc38a10	1.88295	3.01e-19	2601.28	0.204709	3.22e-21
adam22	2.07189	3.06e-19	859.841	0.225643	3.3e-21
rnf24	1.7968	3.37e-19	202.53	0.195627	3.65e-21
pvalb2	2.2393	3.75e-19	386.582	0.24472	4.08e-21
ENSDARG00000080337	2.67429	3.83e-19	3.96254e+06	0.29245	4.18e-21
ENSDARG00000112702	2.43577	4.05e-19	373.552	0.266676	4.44e-21
baz2a	1.61791	4.09e-19	5518.47	0.176269	4.51e-21
trdn	2.04939	4.69e-19	1786.39	0.22431	5.19e-21
rbm19	1.56575	4.75e-19	2061.64	0.17086	5.29e-21
ENSDARG00000034321	2.64859	4.78e-19	1565.03	0.290694	5.35e-21
u2surp	1.74649	4.92e-19	27508.4	0.190632	5.52e-21
stk35	1.6763	5.44e-19	3067.75	0.183347	6.14e-21
srrm1	1.7854	5.48e-19	18050.7	0.195596	6.21e-21
lhfpl5b	1.14275	5.92e-19	874.534	0.124339	6.74e-21
cyp1b1	1.68556	6.63e-19	233.708	0.185009	7.58e-21
si:ch211-274p24.2	1.85263	7.67e-19	448.404	0.203903	8.82e-21
nktr	1.69902	8.95e-19	16111.7	0.187201	1.03e-20
spout1	1.92266	1.43e-18	929.659	0.213312	1.66e-20
nrde2	1.76966	1.45e-18	1419.36	0.19616	1.69e-20
psmd1	1.49318	1.45e-18	2603.25	0.1651	1.71e-20
RFFL	2.41826	1.45e-18	603.501	0.26906	1.7e-20
UNC5C	2.33547	1.51e-18	1402.75	0.25982	1.78e-20
brd3b	1.85626	1.58e-18	9322.61	0.20608	1.87e-20
tmem30aa	1.67248	1.67e-18	2307.4	0.185602	1.99e-20
iqca1	1.94674	1.71e-18	613.717	0.216607	2.05e-20
ENSDARG00000097135	1.71115	1.76e-18	370.324	0.190098	2.11e-20
ENSDARG00000097314	1.94649	2.01e-18	174.066	0.217121	2.42e-20
add3b	2.55127	2.25e-18	469.05	0.285644	2.73e-20
SLC4A7	2.1827	2.63e-18	134.581	0.244522	3.19e-20
nsd1a	1.64937	3.16e-18	1769.64	0.184482	3.86e-20
GRAMD4	2.20324	3.18e-18	272.675	0.247451	3.9e-20
cux1a	1.12618	4.45e-18	3907.92	0.125652	5.48e-20
ralbp1	1.99234	4.64e-18	846.452	0.224628	5.74e-20
pou2f1b	1.74255	4.87e-18	846.961	0.196193	6.04e-20
fat3a	2.02687	4.88e-18	266.319	0.228791	6.09e-20
ppp1r18	1.44219	4.93e-18	3707.53	0.161866	6.17e-20
LOC110438503	1.77656	5.3e-18	835.153	0.200338	6.66e-20
neflb	1.65067	6.04e-18	815.903	0.186263	7.63e-20
adra2b	2.60607	6.23e-18	113.66	0.296008	7.9e-20
atrx	1.6614	6.29e-18	7629.81	0.187542	8e-20
adgrl3.1	1.53531	6.3e-18	15212.3	0.172585	8.07e-20
lim2.1	-4.24196	6.3e-18	171.39	0.479432	8.09e-20
si:ch211-63p21.1	1.31888	6.6e-18	11861.9	0.148402	8.49e-20
LOC108179110	1.74978	8.8e-18	3608.3	0.198492	1.14e-19
ttf1.5	1.97455	9.96e-18	3083.58	0.224777	1.29e-19
rbm28	1.26407	1.19e-17	1262.84	0.143245	1.54e-19
kmt5c	1.70953	1.63e-17	965.376	0.19553	2.13e-19
brf1a	1.98948	1.65e-17	507.641	0.228128	2.17e-19
SGIP1	0.966069	2.03e-17	4297.5	0.109674	2.67e-19
dub	1.93067	2.05e-17	225.558	0.22197	2.72e-19
tmc2a	2.20212	2.21e-17	417.965	0.253778	2.94e-19
rnf38	2.0803	2.26e-17	376.931	0.239749	3.02e-19
pcdh1gb9	2.7634	2.53e-17	148.779	0.32006	3.39e-19
chd2	1.85738	2.83e-17	9537.79	0.214696	3.81e-19
znf384b	1.49529	2.83e-17	909.804	0.171981	3.82e-19
trim46a	1.92406	2.87e-17	164.338	0.222331	3.89e-19
nufip2	1.33514	3.03e-17	1678.93	0.153561	4.12e-19
BBX	2.28198	3.1e-17	3952.78	0.264213	4.23e-19
rexo4	1.37728	3.15e-17	637.842	0.158953	4.32e-19
lmf2a	2.3325	3.23e-17	315.337	0.27053	4.44e-19
dcaf8	1.53609	4.73e-17	963.248	0.178004	6.54e-19
espn	1.83268	4.88e-17	500.045	0.213066	6.77e-19
SRBD1	2.13368	5.56e-17	1020.47	0.248898	7.73e-19
C2H1orf35	1.62876	6.26e-17	682.774	0.189666	8.73e-19
hmgxb4a	1.91944	7.36e-17	543.168	0.224591	1.03e-18
rbbp6	1.58078	7.61e-17	14979.9	0.18417	1.07e-18
nipblb	1.40928	1.11e-16	4006	0.164931	1.57e-18
cdkl5	1.74816	1.38e-16	2118.74	0.205928	1.96e-18
znf362b	1.93831	1.44e-16	257.42	0.228972	2.04e-18
neurl1aa	1.76393	1.49e-16	811.994	0.208167	2.13e-18
si:ch73-138n13.1	1.68222	1.59e-16	7710.94	0.198479	2.27e-18
rbmx2	1.3437	2.65e-16	1443.93	0.159059	3.8e-18
SRCIN1	2.25254	2.66e-16	367.063	0.268824	3.84e-18
ENSDARG00000117299	2.07652	2.89e-16	183.561	0.248072	4.18e-18
tmem63bb	2.39797	2.91e-16	335.474	0.286911	4.22e-18
fam184b	1.8849	3.07e-16	6935.8	0.224943	4.47e-18
pard3ab	2.47774	3.11e-16	489.684	0.296768	4.56e-18
larp4b	1.8009	3.39e-16	680.729	0.215094	4.98e-18
kcna1a	1.66576	3.6e-16	930.292	0.198884	5.3e-18
rad21b	1.91182	3.69e-16	171.624	0.229	5.45e-18
usp36	1.60385	3.76e-16	12431.3	0.191479	5.57e-18
grin2ca	1.87565	4.71e-16	576.485	0.225304	7.01e-18
BSN	1.92141	5.14e-16	368.299	0.231166	7.68e-18
5S_rRNA.142	3.44704	5.17e-16	60.9977	0.416891	7.76e-18
pax5	2.56725	5.67e-16	181.423	0.310642	8.53e-18
lca5	2.19978	5.68e-16	551.434	0.265503	8.58e-18
nox1	1.61211	5.9e-16	753.622	0.193831	8.94e-18
FGD1	2.51653	7.1e-16	241.594	0.305332	1.08e-17
bcl11ab	2.03565	7.48e-16	215.542	0.246585	1.14e-17
CDH24	2.15658	7.48e-16	370.749	0.261391	1.14e-17
5S_rRNA.907	2.35243	1.14e-15	136.874	0.287263	1.74e-17
ENSDARG00000101212	1.17935	1.15e-15	2773.51	0.142266	1.78e-17
vsnl1b	1.90738	1.22e-15	414.313	0.232362	1.89e-17
MYO9B	2.48708	1.22e-15	677.554	0.304047	1.88e-17
mast4	1.42819	1.23e-15	374.57	0.173102	1.91e-17
cpne8	2.50584	1.34e-15	433.621	0.306936	2.1e-17
ddx51	1.29743	1.44e-15	862.158	0.15739	2.26e-17
dbpa	1.52428	1.71e-15	1164.19	0.185958	2.69e-17
ankrd11	1.85187	1.78e-15	49754.8	0.226066	2.8e-17
mazb	2.11206	1.87e-15	740.538	0.259445	2.96e-17
lhx2b	1.95751	1.89e-15	746.537	0.240238	3e-17
DDX24	1.51763	2.21e-15	1328.49	0.185891	3.51e-17
dazap2	1.14184	2.51e-15	2232.32	0.139203	4.02e-17
PTPRD	-1.9163	2.51e-15	631.767	0.236125	4.01e-17
rtf1	1.4552	2.52e-15	5777.07	0.178459	4.05e-17
prr12a	1.4615	2.99e-15	5005.33	0.179695	4.82e-17
ENSDARG00000010933	2.29242	3.02e-15	212.444	0.284192	4.88e-17
DIP2C	1.57319	3.14e-15	663.996	0.193945	5.09e-17
mylpfa	1.20146	3.19e-15	1197.75	0.14729	5.2e-17
nefmb	1.90585	3.45e-15	3267.28	0.236412	5.63e-17
ENSDARG00000034555	1.82746	3.58e-15	1101.43	0.226317	5.87e-17
alcama	1.40073	4.14e-15	1856.77	0.172901	6.8e-17
ENSDARG00000117667	2.35988	4.19e-15	107.406	0.294388	6.91e-17
neff1	2.00025	4.29e-15	3086.65	0.248698	7.1e-17
tent4b	1.21963	4.73e-15	3314.38	0.149538	7.87e-17
ENSDARG00000098090	1.76209	4.73e-15	164.218	0.219239	7.87e-17
gnb1b	0.827949	4.79e-15	10541	0.101199	7.99e-17
cfap45	1.73468	4.79e-15	1141.94	0.215653	8.02e-17
nxph2b	1.81172	4.85e-15	293.452	0.225591	8.14e-17
ENSDARG00000105670	2.21749	4.93e-15	505.483	0.276842	8.31e-17
msnb	1.75198	5.07e-15	466.227	0.218092	8.56e-17
coil	1.44387	5.34e-15	330.071	0.17923	9.06e-17
srfbp1	1.57722	5.77e-15	1122.41	0.196363	9.81e-17
brd7	1.33853	5.83e-15	1976.2	0.166104	9.94e-17
akap12a	1.57396	6.1e-15	857.113	0.196086	1.04e-16
SPTBN1	1.38559	6.65e-15	969.001	0.172427	1.14e-16
pcbp3	1.92727	6.67e-15	701.814	0.241369	1.15e-16
phyhipla	1.39215	6.99e-15	1623.84	0.173386	1.21e-16
ENSDARG00000095301	2.39642	7.59e-15	92.2957	0.301907	1.31e-16
st8sia5	1.90846	8.1e-15	1439.45	0.239681	1.41e-16
5S_rRNA.1639	2.14124	8.11e-15	853.31	0.269409	1.41e-16
ENSDARG00000112308	2.62178	8.4e-15	74.5392	0.331119	1.47e-16
scp2b	1.96832	9.64e-15	113.308	0.248001	1.69e-16
CELSR3	2.03348	1.02e-14	246.257	0.256674	1.79e-16
cnpy3	1.42792	1.02e-14	893.049	0.179099	1.8e-16
msi1a	2.07596	1.04e-14	197.479	0.262308	1.84e-16
ENSDARG00000102873	1.42912	1.07e-14	303.624	0.17944	1.89e-16
polr1f	1.36328	1.17e-14	1101.78	0.171181	2.08e-16
ankrd12	1.93708	1.31e-14	10796.4	0.244759	2.33e-16
CPNE8	1.11192	1.43e-14	690.112	0.139386	2.55e-16
zrsr2	1.83454	1.57e-14	845.781	0.232782	2.81e-16
apoa2	2.86427	1.58e-14	501.875	0.365556	2.84e-16
htatsf1	1.14335	1.77e-14	1200.82	0.144683	3.2e-16
add3a	1.75846	1.99e-14	574.812	0.223852	3.61e-16
RBP3	2.09685	1.99e-14	248.102	0.267511	3.6e-16
Metazoa_SRP.5	2.03891	2.33e-14	377.406	0.26084	4.23e-16
dkc1	1.20001	2.69e-14	2300.35	0.152252	4.91e-16
LOC100001114	2.01353	2.83e-14	710.212	0.258434	5.17e-16
klf13	2.10306	3.01e-14	219.122	0.270543	5.51e-16
metap2b	1.30556	3.46e-14	4414.87	0.166659	6.37e-16
ddx42	1.50063	3.56e-14	1639.28	0.192286	6.57e-16
smap1	1.48212	3.81e-14	3236.85	0.190066	7.04e-16
zgc:173742	2.21187	4.88e-14	264.181	0.287023	9.06e-16
slit2	0.965171	5.4e-14	2609.45	0.123175	1e-15
tra2a	1.57951	5.7e-14	6252.42	0.20413	1.06e-15
RBM25	1.60914	6.17e-14	7197.69	0.208538	1.15e-15
anks1ab	1.68027	6.25e-14	390.303	0.217905	1.17e-15
tmem131	1.41287	6.41e-14	4251.35	0.182584	1.21e-15
tbx2b	0.903854	6.82e-14	2842.3	0.115513	1.29e-15
zdhhc21	1.32701	8.03e-14	748.998	0.171931	1.52e-15
ENSDARG00000113371	2.29133	8.16e-14	698.221	0.299965	1.55e-15
map4l	1.34068	8.36e-14	9415.72	0.173821	1.59e-15
rab11fip1a	2.27862	8.78e-14	148.414	0.298943	1.67e-15
ino80	1.53475	8.92e-14	946.408	0.199864	1.71e-15
ptn	1.65746	8.93e-14	625.465	0.216233	1.71e-15
nkap	1.40325	9.09e-14	4805.42	0.182419	1.75e-15
ENSDARG00000042608	1.9965	9.89e-14	240.484	0.261824	1.91e-15
hipk1a	2.48899	1.01e-13	67.8476	0.326963	1.94e-15
guca1c	1.78083	1.01e-13	419.231	0.233158	1.96e-15
UNC5C.1	2.52798	1.03e-13	128.075	0.333165	2e-15
rundc3aa	2.21626	1.05e-13	119.541	0.291639	2.05e-15
map1sa	1.46875	1.33e-13	683.397	0.192474	2.59e-15
zgc:77752	1.18241	1.46e-13	671.953	0.154369	2.86e-15
mybbp1a	1.12124	1.6e-13	2703.57	0.14639	3.15e-15
cpeb4b	1.19011	1.78e-13	4833.14	0.155598	3.5e-15
CIR1	1.73593	1.86e-13	2041.3	0.229566	3.66e-15
FHOD3	2.00235	1.87e-13	610.077	0.265618	3.7e-15
znf385b	2.112	2e-13	444.338	0.280725	3.97e-15
si:dkey-172h23.2	1.24277	2.13e-13	1284.09	0.163534	4.24e-15
gatad2ab	0.971148	2.26e-13	775.912	0.127025	4.5e-15
ddx18	1.30056	2.43e-13	2171	0.171725	4.85e-15
psip1a	1.46725	2.53e-13	211.316	0.194575	5.07e-15
mapk3	1.38415	2.71e-13	634.56	0.183476	5.45e-15
apoa1b	2.53269	2.72e-13	1795.29	0.339267	5.48e-15
zcchc7	1.66455	3.06e-13	636.658	0.222044	6.17e-15
ajap1	1.70124	3.06e-13	3584.12	0.226901	6.2e-15
eif2b4	1.55594	3.08e-13	3297.86	0.206926	6.24e-15
ptena	1.32651	3.11e-13	9336.08	0.175958	6.33e-15
pals2a	1.42513	3.17e-13	1001.55	0.189568	6.47e-15
calr3b	1.61993	3.56e-13	214.418	0.21662	7.27e-15
foxp2	1.56587	4.08e-13	2012.97	0.209649	8.37e-15
atp2b2	1.6996	4.12e-13	2064.68	0.227991	8.47e-15
fam50a	1.59077	4.16e-13	1878.25	0.213196	8.58e-15
zmp:0000000624	1.31993	4.66e-13	593.255	0.176514	9.63e-15
atad1b	1.77709	4.95e-13	368.743	0.239552	1.03e-14
puraa	1.37127	5.01e-13	1437.63	0.18373	1.04e-14
pdap1b	1.37372	5.09e-13	1862.78	0.184125	1.06e-14
znf609a	2.00133	5.19e-13	329.46	0.270642	1.08e-14
nop58	1.13863	5.58e-13	2784.1	0.152094	1.17e-14
crebrf	2.46336	5.63e-13	810.428	0.33451	1.18e-14
oat	1.98077	5.88e-13	139.674	0.268309	1.24e-14
si:dkey-246i21.1	1.90278	6.47e-13	442.154	0.258118	1.36e-14
si:dkeyp-69b9.6	1.26844	7.81e-13	2500.49	0.171	1.65e-14
map1ab	1.61835	7.83e-13	24759.2	0.219279	1.66e-14
dnaaf9	-1.85975	7.91e-13	612.331	0.253063	1.68e-14
lsm12b	1.07895	7.91e-13	3252.03	0.14484	1.68e-14
pax6b	0.822521	8.02e-13	2384.54	0.10954	1.71e-14
ulk1b	1.85722	8.02e-13	135.501	0.253012	1.72e-14
card19	1.61612	8.33e-13	184.687	0.219304	1.79e-14
tnrc6c2	1.53015	8.86e-13	1380.18	0.207817	1.9e-14
grid1b	1.6886	8.94e-13	891.713	0.229864	1.93e-14
upf3b	1.66347	1.06e-12	1274.64	0.227123	2.3e-14
opn4b	2.00105	1.06e-12	121.961	0.273982	2.29e-14
BICDL1	1.7664	1.25e-12	385.174	0.242378	2.72e-14
vamp1a	0.896223	1.26e-12	3760.24	0.120504	2.74e-14
ENSDARG00000113723	2.40083	1.27e-12	140.629	0.331299	2.77e-14
gabra5	1.72178	1.32e-12	282.279	0.236384	2.87e-14
si:dkey-92j12.5	2.36501	1.32e-12	437.196	0.326336	2.89e-14
LOC100003741	1.38415	1.37e-12	784.182	0.189138	3e-14
braf	2.14649	1.37e-12	525.239	0.295966	3.01e-14
zgc:152753	2.22751	1.4e-12	96.184	0.307731	3.09e-14
ENSDARG00000096967	-2.63387	1.43e-12	106.316	0.3663	3.15e-14
lrrc59	1.53161	1.44e-12	884.225	0.210021	3.19e-14
syt7b	1.3801	1.45e-12	845.479	0.188799	3.23e-14
MYT1.1	2.04376	1.45e-12	2440.36	0.281861	3.22e-14
ccdc85a	1.36722	1.87e-12	808.891	0.187869	4.19e-14
LOC110437730	1.36069	1.87e-12	830.925	0.186963	4.19e-14
hirip3	1.79835	1.96e-12	5265.34	0.248811	4.39e-14
tshz2	1.4866	2.29e-12	1104.09	0.205508	5.14e-14
cars1	1.04787	2.32e-12	1132.71	0.143482	5.22e-14
crtc1a	1.92503	2.48e-12	188.472	0.268194	5.6e-14
dlc	-1.35618	2.76e-12	523.972	0.187632	6.24e-14
mex3b	-1.05122	2.77e-12	717.034	0.144454	6.27e-14
crygm2e	-5.58271	2.77e-12	172.29	0.779457	6.3e-14
slc6a17	1.40368	2.91e-12	7411.23	0.194367	6.62e-14
ENSDARG00000003210	-2.46796	2.99e-12	95.8493	0.344585	6.82e-14
iqcd	1.8594	3.1e-12	145.939	0.2602	7.1e-14
golgb1	1.4035	3.23e-12	2902.06	0.195038	7.41e-14
ktn1	1.3816	3.65e-12	1903.82	0.192372	8.39e-14
desma	1.23891	3.78e-12	268.605	0.172132	8.7e-14
gpatch1	1.26259	3.89e-12	1938.06	0.175553	8.98e-14
kdm6ba	1.37645	3.9e-12	2598.33	0.191905	9.03e-14
isoc1	1.70509	3.92e-12	593.67	0.239102	9.1e-14
snx6	1.64946	4.07e-12	2380.16	0.231282	9.46e-14
anos1a	1.09915	4.42e-12	2717.04	0.152603	1.03e-13
LOC108180207	1.99742	4.43e-12	130.67	0.281825	1.03e-13
kras	1.8481	4.67e-12	306.357	0.260583	1.09e-13
srrm2	1.43178	4.68e-12	4903.73	0.200645	1.1e-13
secisbp2	1.89752	4.73e-12	416.738	0.267753	1.11e-13
ppfia3	1.36387	5.15e-12	2246.72	0.191189	1.21e-13
cacna1c	2.35291	5.53e-12	159.17	0.334494	1.31e-13
chd4b	1.27536	5.53e-12	5545.1	0.178587	1.31e-13
fgg	2.20277	5.69e-12	93.8251	0.313092	1.35e-13
ENSDARG00000087843	-1.35458	5.79e-12	305.961	0.190172	1.37e-13
dag1	1.30455	7.18e-12	1097.05	0.183872	1.71e-13
pabpn1	1.15244	7.33e-12	11195.2	0.161855	1.75e-13
fgf12a	1.32004	7.52e-12	2849.92	0.186286	1.8e-13
ywhaqb	1.05192	8.15e-12	17871	0.147571	1.95e-13
wt1b	2.29196	8.25e-12	71.9166	0.328145	1.98e-13
map1aa	1.65448	8.42e-12	17616.8	0.234665	2.03e-13
asic1c	1.12994	8.42e-12	496.31	0.159054	2.03e-13
cwc25	1.542	8.62e-12	2687.66	0.219166	2.08e-13
serpinb1l3	1.01855	9.12e-12	495.679	0.143201	2.21e-13
slc6a1a	1.33607	9.28e-12	9121.99	0.189424	2.25e-13
si:dkey-117m1.4	1.5897	9.61e-12	112.35	0.226375	2.34e-13
celf4	1.53378	1.05e-11	4673.44	0.218848	2.56e-13
btg1	1.21054	1.19e-11	11857.8	0.172005	2.92e-13
cfap90	1.71773	1.24e-11	107.191	0.24649	3.03e-13
anxa4	1.55774	1.28e-11	533.875	0.223395	3.15e-13
toporsa	1.25191	1.32e-11	581.19	0.178563	3.25e-13
wu:fi42e03	1.84689	1.4e-11	85.6816	0.266135	3.44e-13
nfia	1.56892	1.43e-11	1189.11	0.225529	3.52e-13
ENSDARG00000117442	2.92498	1.44e-11	122.849	0.425829	3.56e-13
slc24a4a	1.36101	1.47e-11	1447.36	0.194983	3.65e-13
gpatch4	1.23706	1.6e-11	494.094	0.177018	3.96e-13
si:dkey-17m8.1	1.92918	1.67e-11	767.491	0.279555	4.16e-13
cdk15	2.10071	1.76e-11	56.0162	0.304725	4.38e-13
calr	1.10365	1.91e-11	1966.15	0.157918	4.78e-13
ERC1	1.62197	1.92e-11	207.001	0.235021	4.81e-13
enpp5	1.41629	1.94e-11	263.878	0.20448	4.87e-13
hrc	1.37762	1.96e-11	1813.1	0.198624	4.92e-13
cspp1b	1.96477	1.98e-11	2761.36	0.285781	4.98e-13
rgs17	1.52269	2e-11	763.715	0.220321	5.04e-13
si:dkey-40c11.2	1.95695	2.06e-11	626.554	0.285045	5.21e-13
CEP15	1.43089	2.24e-11	145.722	0.207332	5.68e-13
hsp90aa1.2	1.20577	2.37e-11	4779.37	0.173825	6.01e-13
LOC100537860	1.33195	2.38e-11	2247.24	0.19267	6.06e-13
sat1a.1	2.07689	2.49e-11	586.437	0.304123	6.36e-13
dennd6aa	1.16863	2.62e-11	331.635	0.168721	6.69e-13
EPB41L2	1.23285	2.83e-11	3842.13	0.178546	7.24e-13
htr7c	2.65897	2.89e-11	83.8524	0.392315	7.42e-13
hcfc1a	0.937161	3.05e-11	1273.96	0.134907	7.84e-13
metap2a	1.69592	3.12e-11	98.3639	0.248326	8.04e-13
LOC103911399	1.59712	3.18e-11	1038.1	0.233718	8.2e-13
evlb	-1.00406	3.54e-11	978.632	0.144484	9.16e-13
si:ch211-153j24.3	2.75774	3.61e-11	48.7452	0.408734	9.35e-13
5S_rRNA.594	1.55897	3.69e-11	153.197	0.228931	9.58e-13
ENSDARG00000094764	3.29172	3.79e-11	32.6003	0.487808	9.85e-13
smc1a	1.83984	3.87e-11	285.672	0.271451	1.01e-12
TRAPPC9	1.86054	3.9e-11	117.064	0.274581	1.02e-12
slc25a36a	1.35065	4.04e-11	6058.67	0.197656	1.06e-12
zgc:123103	1.93621	4.04e-11	144.98	0.286425	1.06e-12
UTP14A	1.36147	4.19e-11	1038.89	0.199568	1.1e-12
arih1	1.49773	4.35e-11	409.307	0.220325	1.14e-12
tmem132a	0.970474	4.52e-11	1053	0.140173	1.19e-12
mbnl2	0.994879	4.52e-11	3328.17	0.144544	1.19e-12
ppp3cca	1.36029	4.62e-11	515.139	0.199811	1.23e-12
LOXHD1	1.6595	4.62e-11	543.927	0.245197	1.22e-12
kcnma1a	1.5443	4.69e-11	2953	0.227834	1.25e-12
LOC795847	1.60609	5.45e-11	147.724	0.237871	1.45e-12
leng1	1.48535	5.78e-11	1917.81	0.219831	1.54e-12
ube2ql1	1.81743	5.92e-11	108.841	0.2706	1.58e-12
syngr3a	1.43853	5.95e-11	1033.81	0.212837	1.59e-12
ppp3r1a	1.81772	5.95e-11	165.834	0.270491	1.6e-12
tet3	1.20613	5.98e-11	4421.28	0.177362	1.61e-12
slc4a11	1.91532	6.2e-11	131.407	0.285993	1.67e-12
adcy6a	1.44691	6.45e-11	431.184	0.214651	1.74e-12
mtdhb	1.50565	6.67e-11	505.04	0.223782	1.8e-12
ENSDARG00000088638	2.18718	7.14e-11	120.911	0.328338	1.94e-12
TULP1	0.928701	7.44e-11	2051.99	0.136093	2.02e-12
calcrla	1.42868	7.54e-11	334.863	0.212657	2.05e-12
crebbpa	1.19591	7.71e-11	4036.3	0.176915	2.1e-12
dynlt1b	1.67866	7.85e-11	1982.63	0.250918	2.14e-12
ric3a	1.43767	8.31e-11	1592.98	0.214527	2.27e-12
ENSDARG00000116751	1.90944	8.44e-11	99.4666	0.287199	2.31e-12
igf2bp2b	1.28257	8.56e-11	2251.29	0.190702	2.35e-12
zfhx3b	1.16877	8.79e-11	8156.48	0.17322	2.42e-12
rpl10	-0.916752	9.67e-11	10007.2	0.135135	2.67e-12
acin1b	1.14818	9.69e-11	5405.92	0.170448	2.68e-12
lgals2b	2.17716	1e-10	155.095	0.329674	2.78e-12
ENSDARG00000117729	2.28985	1e-10	52.9948	0.346595	2.78e-12
vdrb	1.8992	1.06e-10	3380.38	0.286734	2.96e-12
nat16	0.870644	1.13e-10	3484.67	0.12847	3.15e-12
ranbp9	1.25744	1.32e-10	3422.6	0.188571	3.67e-12
SGCZ	2.13868	1.38e-10	64.2171	0.326362	3.85e-12
rsrc2	0.961097	1.44e-10	5977.28	0.14311	4.04e-12
rbm14b	1.10457	1.48e-10	1178.88	0.165433	4.14e-12
atp2b4	1.35378	1.58e-10	14651.4	0.205894	4.43e-12
dclk1b	1.16952	1.88e-10	2402.86	0.176424	5.28e-12
kng1	3.45388	2e-10	31.1577	0.534388	5.64e-12
gulp1b	1.25538	2.01e-10	313.127	0.190279	5.68e-12
KMT2C	1.07462	2.05e-10	4178.89	0.161905	5.8e-12
zgc:112332	1.47177	2.05e-10	5427.83	0.225044	5.82e-12
mtcl3a.1	3.40533	2.12e-10	29.5507	0.525788	6.03e-12
gnb1a	0.831839	2.13e-10	8888.42	0.124307	6.05e-12
sox6	1.25257	2.23e-10	2226.96	0.190228	6.35e-12
ppp2r2d	1.62275	2.32e-10	2030.08	0.248666	6.63e-12
tefb	1.39163	2.42e-10	446.644	0.212551	6.92e-12
chd9	1.05399	2.43e-10	4989.83	0.159389	6.97e-12
stx1b	0.863755	2.62e-10	15212.4	0.129852	7.53e-12
swt1	1.7239	2.62e-10	496.784	0.265538	7.52e-12
grip2b	2.05485	2.65e-10	488.634	0.317975	7.64e-12
maco1a	1.71192	2.76e-10	245.366	0.264042	7.97e-12
cdk18	1.39202	2.76e-10	185.417	0.213267	7.96e-12
syt2a	1.79677	3.11e-10	296.578	0.278298	9.02e-12
DAB2IP	2.12238	3.22e-10	194.084	0.33031	9.33e-12
5S_rRNA.1931	1.44397	3.37e-10	508.729	0.222649	9.8e-12
adap2	-3.32405	3.49e-10	126.841	0.519945	1.02e-11
ctif	2.02129	3.53e-10	76.5241	0.3153	1.03e-11
nop2	1.13733	3.62e-10	1625.45	0.174132	1.06e-11
ela2l	1.28383	3.62e-10	280.07	0.197402	1.06e-11
gripap1	1.4237	3.82e-10	171.791	0.220207	1.12e-11
si:ch73-25f10.6.1	-1.28161	3.86e-10	348.655	0.197207	1.13e-11
whrna	1.10141	3.87e-10	926.066	0.168759	1.14e-11
plex9.1	2.0709	4e-10	91.1006	0.324268	1.18e-11
ENSDARG00000097641	1.73662	4.27e-10	253.271	0.270884	1.26e-11
pcdh19	1.0261	4.47e-10	6294.02	0.157155	1.32e-11
PRKCA	2.01425	4.52e-10	173.124	0.315991	1.34e-11
abcc5	-1.65212	4.65e-10	4625.05	0.257951	1.38e-11
si:ch211-232m10.6	0.827067	4.7e-10	803.767	0.125908	1.4e-11
PPARGC1A	1.51285	4.88e-10	122.534	0.2357	1.45e-11
rnf44	1.27812	4.91e-10	12172.8	0.198345	1.46e-11
cicb	1.0876	4.95e-10	2796.05	0.167492	1.48e-11
fcho2	1.0826	5.71e-10	891.617	0.167345	1.71e-11
spock2	1.12725	6.03e-10	332.347	0.17468	1.81e-11
sona	0.948293	6.44e-10	2615.4	0.146209	1.93e-11
celsr2	-1.37542	6.71e-10	164.47	0.215104	2.02e-11
dync1i2b	1.65662	6.75e-10	133.575	0.261276	2.04e-11
ENSDARG00000117813	-1.47808	6.75e-10	372.272	0.231813	2.04e-11
cldn15a	2.40715	6.8e-10	69.2888	0.382889	2.06e-11
tnks1bp1	1.05358	6.94e-10	6236.72	0.163408	2.1e-11
fabp10a	2.07077	7.2e-10	299.734	0.328787	2.18e-11
elavl3	1.18109	7.2e-10	38753.4	0.184456	2.19e-11
rsf1b.1	1.47357	7.2e-10	2544.36	0.231818	2.19e-11
ENSDARG00000077582	2.07302	7.22e-10	157.773	0.329179	2.2e-11
bcl2a	2.00989	7.57e-10	87.483	0.319491	2.31e-11
nsd3	1.81599	7.62e-10	198.659	0.287793	2.33e-11
pdzk1	2.16034	7.7e-10	106.74	0.344106	2.36e-11
brd2b	1.86037	7.75e-10	161.663	0.295366	2.38e-11
ENSDARG00000099970	1.20132	7.75e-10	1.48225e+06	0.187779	2.38e-11
ENSDARG00000114715	2.17285	7.99e-10	628.306	0.346058	2.46e-11
slitrk2	-1.39251	8.09e-10	234.232	0.219162	2.5e-11
frmd4a	1.70245	8.14e-10	241.96	0.269896	2.52e-11
phf20l1	1.00334	8.2e-10	825.853	0.156055	2.54e-11
mri1	2.45618	8.3e-10	47.4538	0.392706	2.57e-11
clcn1a	2.0029	8.59e-10	70.8161	0.319469	2.67e-11
xkr4	1.29296	8.69e-10	1609.65	0.203377	2.7e-11
marchf9	-1.30762	8.7e-10	274.557	0.205585	2.71e-11
cryba2b	-5.51061	8.98e-10	16341.6	0.894186	2.8e-11
dicer1	1.21841	8.99e-10	2250.56	0.191406	2.81e-11
scg2b	-1.08252	9.01e-10	1690.97	0.169403	2.82e-11
ENSDARG00000096417	2.31619	9.11e-10	109.636	0.371437	2.86e-11
ube2h	0.845283	9.18e-10	1458.87	0.130958	2.89e-11
PLD2	1.46867	9.18e-10	243.921	0.232586	2.89e-11
ENSDARG00000117535	2.74576	9.29e-10	27.296	0.439097	2.93e-11
mef2d	1.08003	9.31e-10	4872.02	0.169037	2.94e-11
zcchc17	1.10801	9.49e-10	945.18	0.173734	3e-11
smarcc2	1.25002	1.03e-09	2505.13	0.197242	3.25e-11
chd7	1.11421	1.06e-09	4388.44	0.17514	3.36e-11
smkr1	1.97372	1.07e-09	119.713	0.316659	3.41e-11
5S_rRNA.988	1.41145	1.14e-09	144.862	0.224482	3.62e-11
ENSDARG00000117717	3.0184	1.15e-09	59.3283	0.489312	3.66e-11
b4galt6	1.11202	1.2e-09	1793.38	0.175285	3.84e-11
cldn5a	2.11089	1.25e-09	146.43	0.340679	4e-11
psda	1.49014	1.36e-09	298.475	0.238299	4.35e-11
cd2bp2	1.33438	1.36e-09	1609.85	0.212801	4.37e-11
rnpc3	1.3356	1.45e-09	1793.65	0.21329	4.67e-11
pias1b	1.68318	1.46e-09	124.755	0.271023	4.69e-11
dido1	0.997461	1.47e-09	4717.65	0.15697	4.74e-11
AP3B1	1.93249	1.49e-09	198.097	0.312596	4.82e-11
nefla	1.42486	1.51e-09	986.919	0.228223	4.88e-11
cygb1	1.04292	1.52e-09	2760.46	0.165039	4.92e-11
cnga1a	0.983046	1.58e-09	1308.89	0.155283	5.11e-11
ccdc25	0.929687	1.59e-09	1009.78	0.146664	5.19e-11
usp22	1.04917	1.59e-09	715.986	0.166353	5.19e-11
mre11a	1.77771	1.62e-09	120.952	0.287585	5.28e-11
col14a1a	1.39216	1.66e-09	911.832	0.223439	5.44e-11
ptpn11b	1.6133	1.67e-09	167.149	0.260093	5.46e-11
5S_rRNA.11	1.66742	1.67e-09	557.687	0.269287	5.45e-11
kif26ba	1.27066	1.73e-09	3234.6	0.203356	5.67e-11
opcml	1.72096	1.82e-09	324.737	0.278901	5.97e-11
schip1	1.11461	1.91e-09	3008.9	0.17797	6.3e-11
ENSDARG00000090232	1.41545	2.03e-09	1582.97	0.228456	6.72e-11
enc2	1.1573	2.03e-09	166.127	0.185339	6.71e-11
tyr	2.2412	2.04e-09	76.9338	0.366643	6.76e-11
esf1	1.15661	2.17e-09	1769.44	0.185612	7.2e-11
si:ch211-161h7.8	-3.36995	2.27e-09	55.6716	0.553825	7.54e-11
rrp8	1.50217	2.3e-09	558.591	0.243874	7.63e-11
si:dkey-103g5.3	2.85034	2.4e-09	22.7695	0.468211	7.99e-11
ENSDARG00000114901	1.55254	2.43e-09	187.719	0.2529	8.09e-11
mapk7	1.31527	2.57e-09	826.699	0.213128	8.58e-11
zfhx4	1.23388	2.68e-09	15775.3	0.199659	8.95e-11
ppargc1b	0.78058	2.87e-09	1622.92	0.124075	9.62e-11
ENSDARG00000092882	-1.35142	2.9e-09	217.122	0.219896	9.72e-11
si:dkey-33c14.3	2.12003	3.01e-09	375.757	0.350174	1.01e-10
FAM107A.1	1.92762	3.01e-09	110.505	0.317819	1.01e-10
ppap2d	1.04389	3.09e-09	1344.69	0.168379	1.04e-10
dnm1a	1.52479	3.13e-09	320.345	0.249603	1.06e-10
EPHB1	1.84278	3.23e-09	373.955	0.304008	1.09e-10
cep85l	1.34253	3.25e-09	2431.89	0.219046	1.1e-10
hs3st4	1.76514	3.31e-09	136.651	0.291161	1.12e-10
myog	2.38544	3.31e-09	111.091	0.396726	1.12e-10
PTPRS.1	-1.2594	3.37e-09	793.259	0.20524	1.15e-10
invs	1.78772	3.38e-09	235.849	0.295121	1.15e-10
cadm3	1.59993	3.52e-09	1300.42	0.263194	1.2e-10
fam169aa	1.253	3.67e-09	698.056	0.204606	1.25e-10
fam131bb	2.12173	3.81e-09	93.2412	0.353396	1.3e-10
ppp2r2ca	1.39964	3.84e-09	957.955	0.229821	1.32e-10
SAMD12	2.33084	3.92e-09	55.2672	0.387865	1.34e-10
sdc3	1.60947	4.08e-09	619.442	0.266111	1.4e-10
zdhhc3b	1.74438	4.1e-09	134.962	0.28908	1.41e-10
klf7a	1.05184	4.15e-09	2049.12	0.171079	1.43e-10
csnk1g2a	1.04393	4.16e-09	1754.85	0.169766	1.44e-10
tars1	0.930735	4.17e-09	944.619	0.150566	1.44e-10
ENSDARG00000095191	1.89222	4.32e-09	69.0562	0.315395	1.5e-10
znf576.1	1.16406	4.35e-09	1200.82	0.190411	1.51e-10
zgc:158463	1.44763	4.54e-09	3446.58	0.239429	1.58e-10
LOC103909961	1.57249	4.54e-09	533.632	0.260635	1.58e-10
znf507	1.0417	4.73e-09	794.733	0.169872	1.65e-10
ANKRD33	1.52785	4.83e-09	1630.19	0.253263	1.68e-10
rp9	1.14815	4.83e-09	696.726	0.188308	1.69e-10
FAT4	1.08507	5.05e-09	1553.8	0.177689	1.77e-10
ckmb	1.16036	5.2e-09	676.632	0.190787	1.82e-10
SYT2	1.90246	5.43e-09	169.508	0.319031	1.9e-10
foxj3	0.999423	5.45e-09	2021.28	0.163388	1.91e-10
ugt1a2	1.81593	5.6e-09	154.222	0.304505	1.97e-10
cntnap1	1.75579	5.63e-09	244.678	0.294005	1.98e-10
atp6ap1la	2.23937	5.65e-09	90.9225	0.377587	1.99e-10
hao2	-4.03354	5.96e-09	48.3988	0.676519	2.11e-10
ENSDARG00000078072	1.37322	6.13e-09	156.788	0.228458	2.17e-10
klf7b	0.917281	6.23e-09	2638.46	0.149967	2.21e-10
nova2	1.19219	6.37e-09	25496.6	0.198159	2.26e-10
pinx1	0.981627	6.38e-09	2380.1	0.16108	2.27e-10
znf865	1.03396	6.52e-09	2546.35	0.170181	2.32e-10
iqsec1b	0.766991	7.03e-09	2995.29	0.124826	2.51e-10
camsap2a	1.92855	7.3e-09	143.869	0.326358	2.61e-10
tfa	2.06331	7.46e-09	263.151	0.349828	2.67e-10
mafgb	2.09916	7.48e-09	71.0517	0.356229	2.68e-10
mapta	1.86655	7.56e-09	194.791	0.315542	2.71e-10
ENSDARG00000095699	1.84152	7.69e-09	61.0974	0.311311	2.76e-10
kif5c	2.09954	7.84e-09	55.0009	0.355446	2.82e-10
pleca	1.32752	7.98e-09	3600.61	0.222335	2.87e-10
si:ch211-195b21.5	1.07908	8.13e-09	1479.46	0.179081	2.93e-10
chtopb	2.51568	8.45e-09	36.781	0.429446	3.05e-10
flot2a	1.06339	8.79e-09	1361.37	0.176746	3.18e-10
ptenb	1.15254	9.29e-09	1465.54	0.192547	3.37e-10
ccdc80	1.40195	9.51e-09	668.58	0.236314	3.45e-10
tcea2	-1.73	9.98e-09	371.739	0.294247	3.62e-10
bfsp2	-4.58019	1.02e-08	3044.55	0.796664	3.71e-10
tmem276b	1.26752	1.04e-08	779.324	0.213367	3.78e-10
LOC110439911	2.09548	1.05e-08	80.0978	0.359348	3.83e-10
unk	1.62605	1.06e-08	258.142	0.276695	3.87e-10
cdc42ep4a	0.998893	1.07e-08	602.014	0.16631	3.91e-10
BAZ2B	1.08197	1.09e-08	2880.21	0.180962	3.99e-10
xpc	1.65192	1.1e-08	1107.88	0.28136	4.04e-10
atp8a1	1.55044	1.13e-08	377.295	0.263887	4.16e-10
ube2f	0.842477	1.17e-08	1154.04	0.139675	4.31e-10
gas1a	-1.002	1.17e-08	342.471	0.167476	4.32e-10
si:ch211-195b15.7	1.23684	1.2e-08	416.515	0.208932	4.43e-10
grb10b	1.6129	1.23e-08	104.647	0.275552	4.55e-10
rbl1	1.23537	1.26e-08	206.271	0.209027	4.67e-10
tacc1	1.581	1.27e-08	93.9975	0.269984	4.72e-10
si:dkey-126g1.9	1.49268	1.3e-08	156.039	0.254892	4.81e-10
cry2	1.50491	1.3e-08	1335.69	0.256755	4.84e-10
st8sia2	2.21993	1.32e-08	75.6679	0.384024	4.91e-10
ptprn2	-0.830329	1.39e-08	1543.11	0.138322	5.19e-10
bada	-1.6976	1.42e-08	84.9529	0.292076	5.31e-10
trmt6	1.67615	1.47e-08	64.9675	0.28791	5.49e-10
zgc:173948	1.10725	1.49e-08	297.611	0.187345	5.56e-10
grb2b	0.835197	1.49e-08	1586.06	0.139374	5.59e-10
lctlb	-2.82609	1.59e-08	109.351	0.491468	5.97e-10
letm1	1.04363	1.66e-08	1037.03	0.176528	6.24e-10
LOC100534741	1.68671	1.71e-08	305.531	0.291592	6.44e-10
ube2d4	1.51576	1.72e-08	152.38	0.260968	6.49e-10
zgc:112285	-4.03491	1.74e-08	713.749	0.711603	6.56e-10
plagl2	1.53131	1.75e-08	297.37	0.263996	6.59e-10
ENSDARG00000094263	1.03726	1.78e-08	2882.15	0.175714	6.74e-10
tmem198a	2.02619	1.8e-08	111.642	0.353002	6.82e-10
ca10a	1.23018	1.8e-08	3642.88	0.210168	6.83e-10
nsrp1	1.04424	1.91e-08	1256.94	0.177413	7.23e-10
cald1b	1.46907	2.01e-08	282.321	0.253883	7.64e-10
ENSDARG00000062086	1.98436	2.1e-08	288.278	0.347088	8e-10
MAGI1	-1.08057	2.14e-08	370.245	0.184372	8.17e-10
klhl4	1.74096	2.16e-08	166.003	0.303662	8.24e-10
si:ch211-145g9.7	-5.12363	2.24e-08	39.7904	0.870604	8.56e-10
ctcf	-0.702243	2.39e-08	1266.45	0.117887	9.13e-10
si:dkey-249p7.4	2.83252	2.42e-08	27.9698	0.500932	9.27e-10
snx27b	1.31412	2.49e-08	968.444	0.227478	9.56e-10
snrnp48	1.2474	2.5e-08	538.466	0.215502	9.63e-10
maptb	0.89973	2.5e-08	2563.54	0.152975	9.64e-10
cabp1a	1.53918	2.54e-08	494.953	0.268409	9.79e-10
ENSDARG00000110398	1.44861	2.66e-08	149.312	0.252572	1.03e-09
ywhaqa	0.693891	2.79e-08	7807.43	0.116462	1.08e-09
kalrnb	1.33889	2.8e-08	2754.42	0.232983	1.08e-09
crybgx	-5.36897	2.86e-08	7809.1	0.968193	1.11e-09
irs2b	1.01375	2.92e-08	4990.87	0.173936	1.13e-09
vps37d	0.94002	2.95e-08	1742.82	0.160502	1.15e-09
robo2	1.15593	2.96e-08	5295.71	0.199914	1.15e-09
nalf2	-1.61342	2.98e-08	142.752	0.282252	1.16e-09
cfl1l	1.3035	3e-08	352.503	0.226949	1.17e-09
mef2aa	1.1693	3e-08	2372.96	0.202471	1.17e-09
diaph3	2.04783	3.05e-08	57.7029	0.362603	1.19e-09
map2k6	0.820978	3.13e-08	1682.57	0.139895	1.23e-09
esr1	1.4492	3.14e-08	258.977	0.25392	1.23e-09
lim2.4	-4.0764	3.2e-08	2282.51	0.73444	1.26e-09
gigyf1b	0.926544	3.2e-08	4886.72	0.158942	1.26e-09
npas1	1.48958	3.24e-08	581.481	0.261479	1.28e-09
zdhhc8b	1.51218	3.28e-08	392.244	0.265757	1.29e-09
epha7	1.38391	3.42e-08	1486.97	0.242444	1.35e-09
nos1	1.82151	3.42e-08	48.4306	0.322035	1.35e-09
wu:fb16f03	1.17754	3.43e-08	607.423	0.204891	1.36e-09
nav3	1.1743	3.51e-08	379.41	0.204514	1.39e-09
dhrs11a	1.60592	3.54e-08	120.891	0.283737	1.41e-09
ppp1r15a	-1.04023	3.54e-08	844.122	0.180138	1.41e-09
epha5	2.029	3.6e-08	112.205	0.361796	1.43e-09
ENSDARG00000095555	3.40321	3.6e-08	25.3564	0.613205	1.43e-09
lcor	1.57945	3.7e-08	218.596	0.279191	1.47e-09
snapc4	1.2738	3.75e-08	759.044	0.223125	1.5e-09
gnai2a	1.05158	3.76e-08	1880.48	0.182498	1.5e-09
stox2a	1.09062	3.87e-08	5187.17	0.189791	1.55e-09
fto	1.32776	3.92e-08	600.796	0.233281	1.57e-09
uri1	1.16044	4.02e-08	2327	0.202795	1.61e-09
si:dkey-21h14.9	-3.01322	4.06e-08	37.3092	0.539943	1.63e-09
RYR3	1.34456	4.07e-08	1419.2	0.236692	1.64e-09
pou2f2b	1.45042	4.26e-08	278.796	0.25673	1.72e-09
LOC101884662	2.62441	4.43e-08	31.102	0.473295	1.79e-09
ATP8A1	-1.59841	4.44e-08	208.76	0.283882	1.79e-09
crygmx	-4.18881	4.48e-08	1646.9	0.764143	1.81e-09
ENSDARG00000105592	1.70587	4.5e-08	234.447	0.304503	1.82e-09
trim2a	1.72633	4.64e-08	99.0511	0.308314	1.88e-09
tmem169a	1.39804	4.7e-08	226.738	0.247915	1.91e-09
si:dkey-191g9.5	1.64288	4.7e-08	181.637	0.292979	1.91e-09
ppp2cb	0.729483	4.7e-08	5341.44	0.125211	1.91e-09
mafa	1.2039	4.77e-08	279.388	0.21205	1.94e-09
prodha	1.49207	4.85e-08	151.326	0.265424	1.98e-09
ENSDARG00000110470	-1.18007	4.93e-08	155.77	0.207888	2.02e-09
mark2a	-0.915855	5.09e-08	392.583	0.159392	2.08e-09
5S_rRNA.997	3.13562	5.12e-08	28.3047	0.571567	2.1e-09
TBC1D22B	1.88243	5.14e-08	69.2489	0.33893	2.11e-09
tatdn1	1.10134	5.14e-08	306.374	0.193592	2.11e-09
apobec2b	2.17147	5.17e-08	131.605	0.392664	2.12e-09
C18H19orf12	-1.39499	5.25e-08	368.801	0.248196	2.16e-09
bcam	1.46139	5.25e-08	328.061	0.260545	2.16e-09
cspg5a	1.00137	5.29e-08	8823.57	0.174957	2.18e-09
cbx6a	0.922107	5.51e-08	1096.24	0.160946	2.28e-09
raraa	1.00467	5.67e-08	1834.19	0.176265	2.35e-09
ccser2a	1.0226	5.68e-08	2183.93	0.179596	2.35e-09
MYO16	1.77171	6.07e-08	171.721	0.319944	2.52e-09
cop1	1.01103	6.2e-08	223.725	0.178038	2.57e-09
lbr	-0.754196	6.45e-08	540.025	0.130973	2.68e-09
ENSDARG00000098011	2.15651	6.61e-08	42.3824	0.393073	2.75e-09
si:dkey-34e4.1	1.95153	6.65e-08	42.4962	0.353402	2.77e-09
cryba4	-5.04554	6.7e-08	21295.2	0.940783	2.79e-09
nmt1a	1.11076	6.75e-08	1542.68	0.197004	2.82e-09
crygm5	-5.62972	7.03e-08	676.012	1.04591	2.94e-09
5S_rRNA.71	2.72112	7.03e-08	38.1528	0.498987	2.94e-09
ARHGAP6	3.02371	7.12e-08	27.8516	0.557122	2.99e-09
si:dkey-174i8.1	1.75389	7.25e-08	196.145	0.318549	3.04e-09
mn1b	1.79689	7.26e-08	72.605	0.326092	3.05e-09
SLC25A1	1.81223	7.33e-08	58.6746	0.329621	3.08e-09
kank4	1.45619	7.56e-08	132.293	0.262829	3.19e-09
lrtm2a	1.82705	7.59e-08	73.5157	0.332268	3.2e-09
apoa4b.2	2.10342	7.65e-08	190.788	0.385016	3.23e-09
gabrb2a	0.97867	7.65e-08	2519.06	0.173014	3.23e-09
agr2	1.74856	7.71e-08	49.7645	0.318074	3.27e-09
nmt2	1.31879	8.11e-08	458.683	0.237433	3.44e-09
ENSDARG00000102045	2.07822	8.13e-08	162.682	0.381214	3.45e-09
ccdc50a	1.08668	8.13e-08	1616.44	0.193716	3.45e-09
ptk7a	1.61951	8.17e-08	82.9388	0.294429	3.48e-09
slc35c2	1.25177	8.22e-08	389.446	0.224967	3.5e-09
rab5aa	0.868002	8.35e-08	2049.2	0.153045	3.56e-09
ttc39c	0.690113	8.43e-08	1247.77	0.12035	3.6e-09
ppp3ccb	1.30121	8.56e-08	102.625	0.234452	3.66e-09
pnpla6	-0.903219	8.66e-08	1738.63	0.159843	3.71e-09
crygn1	-4.06462	8.73e-08	358.974	0.756744	3.74e-09
sema6a	-1.3448	8.89e-08	254.694	0.24269	3.81e-09
raver2	0.989135	8.9e-08	632.64	0.176059	3.82e-09
fign	1.80471	9.15e-08	460.96	0.33067	3.94e-09
serpina1	2.39362	9.18e-08	98.2233	0.443054	3.95e-09
cebpz	0.93835	9.39e-08	796.541	0.166815	4.05e-09
ubn2a	1.21043	9.42e-08	870.143	0.218096	4.07e-09
fzd7a	-1.17788	9.65e-08	535.935	0.212333	4.17e-09
spire1a	0.978284	9.77e-08	1855.78	0.174512	4.23e-09
crybb1	-5.07174	9.79e-08	30066.2	0.953684	4.25e-09
hlfa	1.26134	9.79e-08	735.346	0.227925	4.25e-09
ENSDARG00000115609	2.02319	9.99e-08	93.5173	0.373752	4.34e-09
pcnt	-0.813149	1e-07	793.585	0.143778	4.35e-09
csnk1a1	0.628778	1.04e-07	2374.71	0.109909	4.52e-09
chd8	-0.868575	1.04e-07	538.697	0.154227	4.53e-09
exoc6	0.899451	1.04e-07	1547.07	0.161992	4.53e-09
zgc:174904	1.46276	1.05e-07	161.764	0.266649	4.58e-09
ENSDARG00000109671	1.92653	1.05e-07	45.1051	0.355531	4.58e-09
LOC100001479	-7.91052	1.05e-07	17.8087	2.7525	4.61e-09
mylk4b	1.86728	1.06e-07	738.274	0.344284	4.64e-09
axin1	1.01049	1.06e-07	1754.7	0.181081	4.65e-09
gpc6a	1.20781	1.07e-07	932.32	0.2186	4.7e-09
srpk1b	1.47028	1.08e-07	142.777	0.268946	4.75e-09
tomm20a	1.55254	1.1e-07	144.284	0.284842	4.82e-09
LOC100332943	1.16619	1.12e-07	187.362	0.211098	4.93e-09
lmo7a	1.45532	1.13e-07	4389.83	0.266166	4.97e-09
ANK1	1.61235	1.13e-07	241.695	0.296434	5e-09
nlk2	1.66194	1.15e-07	91.3966	0.305946	5.07e-09
scaf1	1.04061	1.16e-07	2612.43	0.187364	5.14e-09
crybb1l2	-4.95919	1.16e-07	33192.8	0.94119	5.17e-09
ttll7	1.03916	1.17e-07	975.089	0.187144	5.18e-09
ENSDARG00000110545	-1.25998	1.19e-07	189.428	0.229088	5.28e-09
actc1b	1.45408	1.21e-07	876.66	0.266657	5.36e-09
PCLO	0.815329	1.24e-07	4119.95	0.145174	5.52e-09
zgc:113363	1.71247	1.26e-07	70.7591	0.317021	5.6e-09
ENSDARG00000114935	2.54914	1.26e-07	45.2873	0.47827	5.61e-09
ENSDARG00000117244	-1.22086	1.35e-07	278.844	0.222442	6.02e-09
rpl36	-0.716276	1.42e-07	9810.18	0.127338	6.38e-09
rps6	-0.818236	1.43e-07	12945.9	0.146536	6.4e-09
rpgrip1	1.07972	1.43e-07	1329.3	0.196189	6.4e-09
map4k3a	0.9957	1.43e-07	698.572	0.180208	6.44e-09
si:ch211-178n15.1	1.16638	1.44e-07	397.483	0.212916	6.47e-09
pabpc1b	1.1548	1.45e-07	7548.7	0.210667	6.52e-09
pclob	0.770508	1.46e-07	7076.17	0.139513	6.58e-09
qkia	1.25939	1.51e-07	7283.7	0.23124	6.83e-09
ENSDARG00000114503	-1.04319	1.55e-07	361.552	0.189875	6.99e-09
mid1ip1b	0.737087	1.55e-07	2512.86	0.132706	7.03e-09
slc12a5b	1.6093	1.57e-07	248.853	0.299156	7.1e-09
ddah2	1.0065	1.57e-07	883.642	0.182704	7.14e-09
syt3	1.60877	1.58e-07	1138.29	0.299222	7.17e-09
wwc1	1.67106	1.66e-07	53.742	0.311535	7.53e-09
ralba	1.75376	1.7e-07	106.231	0.328666	7.73e-09
5_8S_rRNA.5	1.95116	1.72e-07	40.7854	0.366367	7.82e-09
ncam1b	1.50141	1.75e-07	275.427	0.279554	7.99e-09
idua	1.63352	1.78e-07	173.003	0.305613	8.13e-09
ENSDARG00000100041	-0.855006	1.79e-07	940.812	0.154703	8.16e-09
PRRC2B	-0.904099	1.79e-07	1035.58	0.164006	8.21e-09
ddx19a	-4.40888	1.83e-07	30.1337	0.814509	8.4e-09
ENSDARG00000096375	-1.45797	1.83e-07	118.99	0.270972	8.4e-09
zgc:165603	1.14904	1.83e-07	871.279	0.211326	8.42e-09
sox4a	-0.722259	1.89e-07	2997.23	0.129744	8.7e-09
sub1a	-0.836163	1.9e-07	566.979	0.151279	8.73e-09
arl13a	0.927268	1.91e-07	1314.62	0.168768	8.78e-09
ggnbp2	0.866395	1.91e-07	1186.69	0.157171	8.83e-09
lmod2b	1.91921	1.94e-07	138.852	0.362734	8.96e-09
sh2b1	0.941851	1.96e-07	1843.92	0.171764	9.07e-09
LRCH2	1.88159	1.97e-07	85.6552	0.355768	9.11e-09
ENSDARG00000096999	2.01301	1.99e-07	92.5033	0.381097	9.2e-09
psmd2	1.73606	2.03e-07	118.249	0.327362	9.4e-09
plg	2.05084	2.05e-07	94.9361	0.389352	9.49e-09
rpl13a	-0.767406	2.06e-07	14014.4	0.139264	9.57e-09
stim1a	0.903962	2.11e-07	597.333	0.165543	9.8e-09
abhd2a	0.8556	2.15e-07	597.092	0.155716	1e-08
zeb2b	1.08753	2.2e-07	4199.65	0.20064	1.03e-08
ENSDARG00000093488	2.28836	2.2e-07	32.8005	0.436764	1.03e-08
GOLGA7B	1.90383	2.24e-07	55.0112	0.361228	1.04e-08
rnf213a	1.34996	2.24e-07	1351.23	0.252254	1.05e-08
cdip1	1.75445	2.24e-07	71.4296	0.331283	1.05e-08
camk2d2	0.909196	2.36e-07	5541.58	0.166553	1.11e-08
dis3l2	1.31114	2.36e-07	291.651	0.244961	1.11e-08
ENSDARG00000081299	1.71589	2.36e-07	140.841	0.325001	1.11e-08
tp53inp1	1.21745	2.36e-07	272.484	0.22683	1.11e-08
ENSDARG00000098628	1.50446	2.38e-07	117.561	0.283466	1.12e-08
pde12	-1.65164	2.44e-07	76.959	0.312312	1.15e-08
ENSDARG00000117300	2.0159	2.47e-07	31.9258	0.383909	1.16e-08
gapdh	1.46084	2.51e-07	814.313	0.275264	1.19e-08
ENSDARG00000096592	1.26276	2.51e-07	500.197	0.236275	1.19e-08
sv2a	0.731747	2.52e-07	12659.9	0.13276	1.19e-08
cracdlb	1.97549	2.52e-07	48.1474	0.376909	1.2e-08
TNRC6A	0.68662	2.55e-07	9362.39	0.12428	1.21e-08
serpinf2b	2.06885	2.56e-07	32.1274	0.395883	1.21e-08
phlda1	3.4649	2.57e-07	282.563	0.672182	1.22e-08
cica	0.890157	2.58e-07	2273.62	0.163424	1.23e-08
cntn2	1.39776	2.62e-07	94.5978	0.26325	1.25e-08
l1cama	1.86709	2.62e-07	58.4151	0.355743	1.25e-08
prss1	2.8028	2.63e-07	77.7474	0.541863	1.26e-08
zcrb1	0.948705	2.74e-07	605.416	0.175263	1.31e-08
slka	1.19839	2.75e-07	945.402	0.224316	1.32e-08
gc	2.79029	2.82e-07	42.9424	0.541623	1.35e-08
tac1	-1.14302	2.86e-07	171.231	0.213795	1.37e-08
Metazoa_SRP.37	2.68254	2.89e-07	40.2556	0.519836	1.39e-08
nkiras2	-1.1271	2.92e-07	493.487	0.210685	1.41e-08
NELL2	-1.13895	2.92e-07	497.427	0.212915	1.41e-08
mknk2b	1.1528	2.99e-07	6289.95	0.215197	1.44e-08
zftraf1	1.28411	3.01e-07	978.846	0.242032	1.45e-08
calm3a	0.87015	3.03e-07	17725.6	0.160422	1.46e-08
si:ch211-86h15.1	1.11968	3.04e-07	559.062	0.209593	1.47e-08
lrrk2	-0.807533	3.06e-07	423.214	0.14844	1.48e-08
si:ch211-251b21.1	-0.900325	3.08e-07	2616.52	0.166635	1.49e-08
htt	0.961015	3.13e-07	1395.39	0.17841	1.51e-08
zc3h7bb	2.15677	3.13e-07	81.8281	0.415779	1.52e-08
sorcs3b	1.70644	3.14e-07	56.5453	0.32648	1.53e-08
ENSDARG00000114963	1.45319	3.23e-07	100.949	0.276729	1.57e-08
ATP9A	2.02601	3.23e-07	67.2872	0.391638	1.57e-08
si:dkey-31b16.11	1.79977	3.25e-07	242.855	0.345861	1.58e-08
TANC2	0.926348	3.25e-07	546.292	0.171936	1.58e-08
ENSDARG00000108372	1.49974	3.27e-07	71.3249	0.285809	1.6e-08
apoob	-1.28777	3.34e-07	107.717	0.243763	1.63e-08
camk2a	1.88079	3.39e-07	70.8707	0.362811	1.66e-08
ENSDARG00000110724	2.08808	3.43e-07	81.299	0.404735	1.68e-08
LOC569097	1.27062	3.49e-07	484.849	0.240988	1.71e-08
pttg1ipa	2.62708	3.49e-07	23.8469	0.512039	1.71e-08
mrpl45	1.02295	3.57e-07	296.411	0.191713	1.75e-08
efnb3b	1.88124	3.57e-07	95.2178	0.36396	1.76e-08
ENSDARG00000093449	2.21741	3.67e-07	35.8395	0.431679	1.81e-08
ttyh3b	-0.686373	3.68e-07	2415.89	0.12589	1.81e-08
LOC108179091	2.04952	3.73e-07	163.88	0.398311	1.84e-08
itih3b.1	2.85825	3.73e-07	70.0664	0.561585	1.84e-08
sp3b	-1.18954	3.77e-07	280.376	0.225077	1.87e-08
ghra	1.6461	3.77e-07	99.5989	0.317024	1.87e-08
nme2b.2	1.01158	3.99e-07	478.696	0.190175	1.98e-08
rgs20	0.88192	4.07e-07	2748.75	0.164518	2.02e-08
ENSDARG00000093337	3.84372	4.09e-07	14.4944	0.751909	2.03e-08
capn3a	-3.29567	4.09e-07	4712.71	0.652791	2.04e-08
rnf182	-3.28411	4.11e-07	66.4589	0.639821	2.04e-08
zmiz1a	0.771913	4.17e-07	4632.95	0.142988	2.08e-08
rpl35a	-0.750696	4.23e-07	9386.3	0.139068	2.11e-08
LOC101884685	3.36465	4.47e-07	22.678	0.664505	2.23e-08
sstr1a	-1.53891	4.53e-07	70.1662	0.297492	2.26e-08
rfx1a	-1.42527	4.58e-07	182.794	0.274007	2.29e-08
fam78ba	1.58816	4.62e-07	77.5581	0.307885	2.31e-08
iglon5	1.11127	4.68e-07	5062.11	0.211297	2.35e-08
fbxl14b	-1.33609	4.9e-07	225.888	0.256655	2.46e-08
ca16b	0.814817	4.93e-07	811.377	0.152413	2.47e-08
sulf2b	0.71663	4.96e-07	4522.01	0.132992	2.49e-08
slc66a3	1.83024	4.98e-07	104.849	0.358331	2.51e-08
flrt2	1.04679	5.02e-07	257.908	0.198917	2.53e-08
syt12	-0.902319	5.02e-07	532.855	0.169879	2.53e-08
ccdc30	1.49179	5.03e-07	132.333	0.289224	2.54e-08
cald1a	1.09002	5.13e-07	728.771	0.207787	2.59e-08
rps11	-0.686939	5.17e-07	9635.49	0.127463	2.62e-08
CNTNAP5	1.71994	5.23e-07	236.007	0.336287	2.65e-08
kif5aa	-0.72637	5.23e-07	2895.37	0.135342	2.65e-08
muc13b	2.13644	5.32e-07	48.4123	0.421872	2.7e-08
tmem44	1.23544	5.33e-07	91.42	0.237487	2.71e-08
crygm2d13	-4.61864	5.36e-07	16956.9	0.93208	2.73e-08
ENSDARG00000100427	-1.70067	5.44e-07	339.524	0.332594	2.77e-08
adam23a	1.05341	5.6e-07	5993.74	0.201008	2.85e-08
mtss1lb	1.71087	5.76e-07	930.461	0.335396	2.94e-08
igf1ra	1.61399	5.8e-07	82.2927	0.316011	2.96e-08
pdcd11	1.01542	5.83e-07	1392.73	0.193661	2.98e-08
zgc:172182	1.64418	5.91e-07	848.397	0.3222	3.03e-08
mef2cb	0.628787	5.99e-07	1413.13	0.116801	3.07e-08
ash1l	0.768819	5.99e-07	3510.69	0.14433	3.07e-08
hivep3a	1.60963	6.4e-07	140.573	0.316426	3.28e-08
ccni	0.900658	6.42e-07	10950.6	0.170611	3.3e-08
fzd5	1.35043	6.48e-07	239.312	0.263194	3.33e-08
map7d2a	1.43251	6.5e-07	1277.83	0.279684	3.34e-08
lim2.5	-4.27251	6.58e-07	177.321	0.862465	3.39e-08
ENSDARG00000095998	1.72599	6.61e-07	82.2237	0.341138	3.41e-08
ccnt1	0.984101	6.61e-07	778.887	0.188269	3.42e-08
tecpr2	1.05437	6.61e-07	603.704	0.202589	3.42e-08
slc25a42	1.70473	6.61e-07	246.012	0.336376	3.42e-08
NEDD4L	1.34346	6.98e-07	313.997	0.262307	3.62e-08
cela1.6	2.88175	7.01e-07	68.1919	0.580844	3.63e-08
sys1	-1.25116	7.02e-07	148.494	0.242468	3.64e-08
tgm1l4	1.49277	7.3e-07	280.775	0.293683	3.79e-08
ccdc136a	-1.04143	7.34e-07	666.061	0.200836	3.82e-08
c9	1.82579	7.42e-07	67.3906	0.36331	3.86e-08
syt1a	0.662218	7.64e-07	11518	0.124395	3.98e-08
fbp1b	2.62303	7.77e-07	88.5624	0.52953	4.05e-08
atf6b	-1.89356	7.8e-07	105.38	0.377002	4.07e-08
bag6l	0.879193	7.87e-07	380.459	0.168042	4.11e-08
cltrn	1.87589	7.94e-07	41.0116	0.373988	4.15e-08
rangrf	0.82465	8.09e-07	332.487	0.157266	4.23e-08
cnbpb	0.912266	8.2e-07	17590.5	0.175053	4.3e-08
FYCO1	-1.21216	8.36e-07	175.319	0.236983	4.38e-08
ercc5	0.947541	8.4e-07	623.345	0.182482	4.41e-08
dhx37	0.938721	8.44e-07	465.292	0.180766	4.43e-08
pde4d	1.43263	8.53e-07	89.813	0.282694	4.49e-08
lin7a	0.754116	8.61e-07	5491.8	0.143344	4.54e-08
bcl11ba	1.09698	8.61e-07	5220.77	0.214316	4.54e-08
LOC100333095	1.8463	8.61e-07	41.7756	0.368913	4.55e-08
ENSDARG00000117643	2.23481	8.61e-07	60.5049	0.450678	4.54e-08
angptl2b	1.48715	8.63e-07	374.139	0.294646	4.56e-08
tspan3a	-0.797434	8.72e-07	1217.37	0.151918	4.61e-08
mgme1	-2.26948	8.76e-07	113.854	0.455957	4.64e-08
stxbp4	1.56162	8.77e-07	152.337	0.310394	4.65e-08
EFNA2	1.72715	8.78e-07	118.733	0.345367	4.66e-08
si:busm1-105l16.2	1.32706	8.8e-07	263.541	0.261535	4.67e-08
ENSDARG00000114931	1.76481	8.95e-07	115.997	0.353464	4.76e-08
kcnd3	1.32354	9.41e-07	447.899	0.2614	5.01e-08
si:ch73-364h19.2	1.81623	9.62e-07	39.9218	0.364558	5.12e-08
TTN	1.11444	9.63e-07	5058.11	0.217956	5.13e-08
ppip5k1a	0.828221	9.67e-07	803.269	0.159097	5.16e-08
slu7	1.05592	9.73e-07	1392.79	0.205972	5.2e-08
tsc22d3	1.7137	9.87e-07	230.038	0.344013	5.28e-08
acvr1l	-0.994126	9.93e-07	256.074	0.193635	5.32e-08
igfbp5b	0.724392	1.03e-06	1292.83	0.138344	5.51e-08
UBR4	-1.03415	1.04e-06	626.943	0.202041	5.6e-08
crygm2f	-3.52711	1.05e-06	635.054	0.726849	5.64e-08
INSYN2A	1.14835	1.08e-06	977.654	0.22623	5.83e-08
mtmr9	2.0358	1.11e-06	34.0159	0.412634	5.95e-08
onecut1	1.08689	1.12e-06	2427.23	0.213553	6.03e-08
crygm2c	-3.81646	1.13e-06	123.5	0.790594	6.12e-08
fgb	2.44676	1.14e-06	51.8319	0.501317	6.15e-08
nptx1l	0.675095	1.15e-06	2480.62	0.128957	6.22e-08
hsdl1	-2.04844	1.16e-06	58.3551	0.41575	6.29e-08
ckma	1.19785	1.18e-06	369.456	0.237329	6.36e-08
GLG1	-0.71708	1.19e-06	1020.17	0.137733	6.47e-08
plcxd1	-2.5518	1.26e-06	50.2236	0.51984	6.82e-08
runx1t1	1.04359	1.28e-06	3208.61	0.20558	6.94e-08
ginm1	-0.626483	1.29e-06	871.961	0.119693	6.98e-08
si:ch211-133h13.1	2.02252	1.29e-06	48.6936	0.413573	7.01e-08
ENSDARG00000115956	1.6167	1.3e-06	83.3072	0.326935	7.08e-08
ppm1ba	1.10214	1.31e-06	229.34	0.218228	7.14e-08
mag	1.82086	1.34e-06	49.8613	0.371322	7.3e-08
esrrga	1.19895	1.34e-06	135.597	0.239089	7.32e-08
rps16	-0.646928	1.4e-06	8767.13	0.124339	7.64e-08
msna	0.745847	1.41e-06	3202.98	0.144093	7.69e-08
srek1ip1	1.11707	1.42e-06	465.386	0.222094	7.77e-08
dync1i1	1.01365	1.44e-06	2140.36	0.200318	7.88e-08
ENSDARG00000117288	1.4999	1.44e-06	193.331	0.303931	7.91e-08
ywhag1	1.0885	1.45e-06	3281.29	0.2162	7.94e-08
zmat1	1.24278	1.47e-06	159.311	0.249059	8.05e-08
rph3ab	1.57601	1.5e-06	50.273	0.320538	8.23e-08
nrxn3b	0.941058	1.5e-06	1801.83	0.185382	8.27e-08
FAM72A	-1.28333	1.53e-06	446.279	0.258288	8.4e-08
ENSDARG00000117547	1.87099	1.54e-06	156.078	0.384302	8.49e-08
fmr1	0.867254	1.58e-06	4251.9	0.170147	8.74e-08
crebzf	-1.06511	1.6e-06	817.491	0.212048	8.84e-08
si:dkey-70p6.1	1.52451	1.61e-06	459.779	0.310465	8.88e-08
atf6	0.837019	1.61e-06	1456.1	0.162722	8.91e-08
stmp1	-1.02238	1.61e-06	652.606	0.20315	8.93e-08
WDR7	1.79277	1.62e-06	85.9174	0.368474	8.99e-08
ENSDARG00000099630	2.69903	1.62e-06	51.0318	0.564358	9.01e-08
plcd1a	1.18804	1.69e-06	116.006	0.238531	9.37e-08
smg7	0.849511	1.69e-06	3137.23	0.167007	9.37e-08
dlgap5	1.10875	1.7e-06	185.768	0.22179	9.43e-08
ENSDARG00000076534	1.23937	1.7e-06	162.795	0.249997	9.45e-08
sema3aa	-0.8891	1.7e-06	472.746	0.175415	9.49e-08
gdnfa	1.46253	1.7e-06	80.4748	0.298225	9.5e-08
kcnc1b	1.9925	1.7e-06	42.0601	0.411694	9.52e-08
h3f3d	0.63184	1.71e-06	3194.52	0.123431	9.59e-08
RNase_MRP	2.52459	1.72e-06	18.7178	0.524278	9.61e-08
ENSDARG00000117230	2.02472	1.72e-06	42.8262	0.419757	9.62e-08
mycbp2	0.856916	1.75e-06	4717.59	0.168824	9.79e-08
si:dkey-205h13.2	1.52444	1.75e-06	89.8424	0.311128	9.84e-08
C20H6orf58	2.80829	1.81e-06	43.3957	0.590339	1.01e-07
klhl31	2.36012	1.83e-06	25.9442	0.492344	1.03e-07
elavl4	0.937883	1.85e-06	18435.8	0.186333	1.04e-07
hmx3a	0.972518	1.87e-06	444.121	0.193831	1.05e-07
adgrb1a	1.06188	1.92e-06	3199.97	0.21299	1.08e-07
mapkbp1	1.25132	1.93e-06	223.637	0.254051	1.09e-07
ENSDARG00000114762	-1.25821	1.97e-06	181.3	0.255252	1.11e-07
lhfpl3	-0.754001	1.99e-06	1574.48	0.148235	1.12e-07
mical3a	1.04412	2.03e-06	340.249	0.209862	1.15e-07
golim4b	1.56072	2.1e-06	177.225	0.322255	1.19e-07
ENSDARG00000097146	1.48859	2.11e-06	193.742	0.306652	1.2e-07
LOC110438274	-1.60725	2.13e-06	69.7478	0.331625	1.21e-07
nrg1	1.08738	2.14e-06	194.246	0.219727	1.21e-07
si:ch211-234p6.5	1.06149	2.16e-06	105.799	0.213906	1.23e-07
RNF208	-0.981036	2.17e-06	803.633	0.196854	1.24e-07
gskip	-0.816862	2.19e-06	355.775	0.161915	1.24e-07
dpysl2a	1.80788	2.19e-06	64.6509	0.376241	1.25e-07
ENSDARG00000095351	1.6194	2.19e-06	229.961	0.335577	1.25e-07
lto1	-1.86723	2.2e-06	235.082	0.389273	1.26e-07
ENSDARG00000105319	3.10335	2.2e-06	19.3359	0.657275	1.26e-07
rtn1a	0.935691	2.24e-06	24727.9	0.187353	1.28e-07
itsn2a	0.99006	2.28e-06	628.766	0.199245	1.31e-07
si:ch211-36i19.1	1.18066	2.29e-06	129.576	0.24029	1.31e-07
ENSDARG00000101404	-1.01739	2.29e-06	181.135	0.205093	1.32e-07
dgcr6	0.84815	2.32e-06	519.001	0.169051	1.33e-07
tbc1d30	1.02464	2.32e-06	486.862	0.206866	1.33e-07
ENSDARG00000117641	3.03859	2.33e-06	14.3311	0.642118	1.34e-07
arb2a	1.05431	2.43e-06	410.257	0.213688	1.4e-07
her15.2	-1.13458	2.45e-06	171.848	0.230863	1.41e-07
rnf10	-0.700815	2.48e-06	1846.55	0.13837	1.43e-07
nudt3a	1.41374	2.52e-06	80.4061	0.292539	1.46e-07
sox19a	-0.971376	2.57e-06	326.404	0.196233	1.48e-07
hspa12a	1.25617	2.62e-06	199.173	0.258597	1.51e-07
ENSDARG00000096080	1.58274	2.62e-06	66.5745	0.330338	1.52e-07
agtpbp1	2.01379	2.69e-06	33.1464	0.424723	1.56e-07
LOC101882267	1.80743	2.7e-06	46.7652	0.379932	1.56e-07
pnn	0.964206	2.75e-06	4693.88	0.195111	1.59e-07
nrxn2a	-0.711145	2.77e-06	573.728	0.141138	1.61e-07
ENSDARG00000104819	2.337	2.8e-06	33.8101	0.49919	1.63e-07
plxna2	1.48685	2.8e-06	85.6356	0.310252	1.63e-07
tmem30c.1	0.916253	2.8e-06	278.37	0.185064	1.63e-07
MDN1	0.930671	2.82e-06	2131.17	0.188131	1.65e-07
spen	0.995326	2.86e-06	2761.06	0.202246	1.67e-07
pklr	1.17743	2.98e-06	577.689	0.242394	1.74e-07
abca1a	-0.646092	2.99e-06	2246.14	0.127924	1.75e-07
spint2	1.27561	3.03e-06	275.907	0.264416	1.77e-07
chga	0.806467	3.07e-06	830.218	0.162046	1.79e-07
LYST	1.35621	3.1e-06	165.385	0.282619	1.82e-07
egfra	0.905975	3.11e-06	483.268	0.183604	1.82e-07
fgd4b	-1.12803	3.17e-06	136.535	0.232276	1.86e-07
csrnp1b	1.33328	3.18e-06	91.5036	0.277499	1.87e-07
sart3	0.766035	3.19e-06	1547.11	0.153648	1.87e-07
jph3b	1.39777	3.28e-06	238.206	0.292417	1.93e-07
spegb	1.28494	3.39e-06	1441.66	0.267514	2e-07
abcd2	1.79799	3.42e-06	260.682	0.38242	2.02e-07
cdc42se2	1.77117	3.45e-06	55.5062	0.376557	2.04e-07
si:dkey-23n7.10	-4.14533	3.46e-06	25.4484	0.864944	2.04e-07
si:dkeyp-68b7.12	1.13161	3.48e-06	551.066	0.233928	2.06e-07
gsna	1.11278	3.5e-06	180.482	0.230031	2.07e-07
zgc:194398	1.11193	3.5e-06	869.002	0.229681	2.07e-07
fetub	2.46709	3.58e-06	812.121	0.532943	2.12e-07
clip1a	-1.63199	3.66e-06	133.634	0.346415	2.17e-07
spon1a	1.73669	3.68e-06	246.505	0.370034	2.19e-07
si:dkey-183j2.10	-1.11992	3.69e-06	734.769	0.232247	2.19e-07
rps23	-0.782532	3.73e-06	6259.63	0.158253	2.22e-07
nkain1	0.687285	3.79e-06	1852.28	0.137842	2.26e-07
fgf2	2.31948	3.88e-06	30.1445	0.5024	2.31e-07
ENSDARG00000038713	2.22383	3.96e-06	74.8427	0.481662	2.36e-07
cryba2a	-4.22057	3.98e-06	17712.5	0.93547	2.37e-07
rapgef2b	0.860618	3.98e-06	3721.03	0.175467	2.38e-07
utp20	-0.9969	4.08e-06	179.886	0.205672	2.44e-07
sema6ba	2.55759	4.08e-06	39.6205	0.556756	2.44e-07
rbm12bb	-0.81303	4.15e-06	533.702	0.165825	2.49e-07
ush1c	1.12479	4.16e-06	213.359	0.234486	2.49e-07
pik3r3b	0.810493	4.21e-06	3308.48	0.165034	2.53e-07
frs3	1.9824	4.27e-06	42.1128	0.428755	2.57e-07
LOC108181625	2.57172	4.3e-06	46.6981	0.561336	2.58e-07
lfng	-0.889512	4.4e-06	361.558	0.182723	2.65e-07
zbtb20	1.01297	4.47e-06	1281.54	0.210167	2.69e-07
lrp8	-0.73232	4.47e-06	531.115	0.148527	2.69e-07
mfge8a	-0.977687	4.48e-06	567.395	0.202405	2.7e-07
aldob	1.18525	4.48e-06	2335.68	0.248621	2.7e-07
lrrc20	-3.30859	4.51e-06	337.699	0.730616	2.72e-07
cst3	-0.59227	4.61e-06	3387.05	0.118834	2.78e-07
ABHD8	-2.19388	4.62e-06	109.118	0.478587	2.79e-07
LOC101883645	1.13141	4.65e-06	119.483	0.237377	2.82e-07
crygm2a	-3.55807	4.7e-06	23.4371	0.764331	2.85e-07
srgap3	1.34878	4.88e-06	196.675	0.286696	2.96e-07
sema7a	1.08866	4.88e-06	853.417	0.227802	2.96e-07
zmiz2	1.71097	4.93e-06	94.0277	0.369076	3e-07
arhgap24	1.35786	5.01e-06	58.4056	0.289161	3.05e-07
znf512b	1.54249	5.02e-06	80.6343	0.3317	3.05e-07
atp13a3	1.56618	5.05e-06	269.798	0.336865	3.08e-07
mpp3a	0.971857	5.13e-06	783.429	0.202344	3.13e-07
eif5	0.927578	5.22e-06	5295.46	0.192525	3.18e-07
epsti1	1.82015	5.22e-06	131.323	0.395618	3.19e-07
crygm2d2	-4.02527	5.25e-06	24413.7	0.904649	3.21e-07
shroom4	0.999647	5.35e-06	156.025	0.209053	3.27e-07
dctn1a	1.62082	5.48e-06	44.545	0.350503	3.36e-07
ENSDARG00000117549	2.23928	5.57e-06	53.5296	0.493319	3.41e-07
shisa9b	1.23066	5.57e-06	1124.89	0.26159	3.42e-07
hmgb3a	-0.704161	5.61e-06	6755.76	0.143932	3.44e-07
si:dkey-156n14.3	-0.911227	5.65e-06	220.689	0.189509	3.47e-07
LOC108179272	1.46561	5.71e-06	80.1052	0.315803	3.51e-07
cyp7a1	2.26369	5.8e-06	32.3403	0.499959	3.57e-07
si:dkey-69c1.1	2.23199	5.84e-06	64.4362	0.491088	3.59e-07
sgk2a	1.1602	5.89e-06	148.105	0.24663	3.63e-07
boc	-0.826268	6e-06	456.191	0.171173	3.7e-07
cnot2	0.685389	6e-06	524.655	0.140176	3.7e-07
wizb	1.90468	6.09e-06	112.176	0.41803	3.76e-07
stau2	0.686303	6.12e-06	12934.6	0.140486	3.78e-07
zgc:194659	-0.923599	6.14e-06	547.377	0.193317	3.8e-07
sez6l2	1.4993	6.28e-06	123.117	0.325183	3.89e-07
rpl9	-0.622171	6.44e-06	11253.7	0.126985	3.99e-07
map6b	2.1005	6.64e-06	40.9413	0.464284	4.12e-07
fam193a	1.06031	6.66e-06	737.262	0.224876	4.13e-07
ENSDARG00000086971	1.56121	6.67e-06	74.7567	0.340642	4.14e-07
kctd5a	0.657211	6.69e-06	1258.31	0.135028	4.16e-07
si:dkey-57a22.15	-4.91035	6.69e-06	3624.78	1.12901	4.17e-07
si:ch211-250g4.3	1.26526	6.73e-06	844.324	0.271877	4.19e-07
fabp2	1.7802	6.76e-06	119.007	0.391405	4.21e-07
lingo1b	-1.00678	6.76e-06	329.139	0.213082	4.22e-07
ntn1a	1.04166	6.78e-06	521.899	0.220878	4.24e-07
cfl2	1.08271	6.79e-06	143.582	0.230321	4.25e-07
slc4a3	1.50407	6.8e-06	90.1135	0.32771	4.26e-07
gje1a	-2.03896	6.89e-06	80.8874	0.449437	4.31e-07
grm1b	1.99339	6.93e-06	58.3195	0.442109	4.34e-07
mipa	-2.39676	7.07e-06	735.928	0.536129	4.43e-07
crygm2d3	-4.30313	7.16e-06	21978.4	0.991159	4.5e-07
gas2b	1.76825	7.31e-06	57.9017	0.390727	4.59e-07
fcf1	1.02419	7.37e-06	397.888	0.217789	4.63e-07
ccnd2a	1.37667	7.39e-06	838.669	0.298973	4.65e-07
naa40	-0.803889	7.5e-06	395.451	0.167875	4.72e-07
zeb2a	0.701454	7.58e-06	8212.88	0.143905	4.78e-07
ENSDARG00000092457	1.37022	7.71e-06	176.724	0.298488	4.86e-07
si:ch211-1e14.1	1.76942	7.76e-06	55.4224	0.391166	4.9e-07
nlgn3b	-0.638777	7.77e-06	591.449	0.131633	4.91e-07
cyp3a65	1.76205	7.77e-06	502.049	0.389802	4.91e-07
DVL1	1.80396	7.8e-06	34.0147	0.398614	4.93e-07
zgc:158689	1.70455	7.86e-06	75.8339	0.377142	4.98e-07
rcbtb2	0.84664	8.02e-06	317.11	0.178119	5.08e-07
aebp1b	0.934738	8.13e-06	218.326	0.198233	5.15e-07
ENSDARG00000092965	1.8649	8.14e-06	43.7059	0.415132	5.17e-07
plpp3	-0.95891	8.16e-06	288.266	0.203713	5.19e-07
phf12b	-0.773767	8.17e-06	375.758	0.161818	5.19e-07
chac2	1.29663	8.22e-06	137.215	0.282143	5.23e-07
golga7ba	0.588565	8.26e-06	3049.77	0.121027	5.26e-07
cita	1.31578	8.31e-06	181.804	0.286831	5.29e-07
sox2	-0.714418	8.35e-06	1391.03	0.148806	5.32e-07
cers4b	1.42003	8.38e-06	66.5316	0.311413	5.35e-07
ppp1r37	0.784657	8.43e-06	985.944	0.164506	5.38e-07
ecm2	1.83983	8.45e-06	158.002	0.41015	5.4e-07
apoa1a	1.84416	8.46e-06	225.331	0.411078	5.41e-07
nucks1b	0.743093	8.46e-06	2622.28	0.155228	5.42e-07
calb2a	0.617882	8.65e-06	2764.55	0.127766	5.54e-07
LOC100535393	1.3898	8.74e-06	243.844	0.304623	5.61e-07
scube3	1.93746	8.81e-06	38.4247	0.433576	5.66e-07
ENSDARG00000094004	1.38834	8.84e-06	103.114	0.304943	5.68e-07
ENSDARG00000112132	2.67939	8.88e-06	14.0937	0.60497	5.71e-07
vps72a	-0.828193	8.9e-06	226.374	0.174875	5.73e-07
prkrip1	1.10339	8.95e-06	487.03	0.23828	5.76e-07
dnm1b	0.934977	8.98e-06	199.257	0.199282	5.79e-07
kif18a	1.05212	9.2e-06	108.873	0.226582	5.93e-07
dhx36	0.845622	9.23e-06	775.653	0.179116	5.96e-07
si:ch211-163b2.4	1.7956	9.24e-06	102.661	0.40139	5.97e-07
asxl1	-0.667523	9.26e-06	1133.58	0.139123	5.99e-07
cpa5	3.14958	9.28e-06	27.3618	0.719559	6e-07
USP34	-1.26662	9.28e-06	145.907	0.276177	6.01e-07
LOC100320750	1.42151	9.29e-06	142.919	0.313611	6.02e-07
si:dkey-68o6.5	1.56491	9.42e-06	153.81	0.347167	6.11e-07
cbx1b	0.828928	9.44e-06	2344.78	0.175452	6.13e-07
iqcg	1.76456	9.75e-06	37.4494	0.395287	6.33e-07
elof1	-0.665401	9.79e-06	1627.22	0.13889	6.36e-07
si:dkey-32e6.6	2.30554	9.86e-06	32.7773	0.522473	6.42e-07
eif2s2	0.763447	9.92e-06	3140.65	0.160937	6.46e-07
gmppaa	0.818007	9.94e-06	706.226	0.173444	6.48e-07
rps2	-0.832127	1.01e-05	28341	0.176949	6.62e-07
u2af2b	0.677406	1.03e-05	2429.92	0.142669	6.73e-07
mylz3	0.794474	1.03e-05	465.134	0.168397	6.72e-07
ENSDARG00000110346	-0.975189	1.08e-05	319.429	0.210222	7.05e-07
crybb1l1	-4.16295	1.09e-05	19645.3	0.980654	7.11e-07
fat1b	-0.880888	1.1e-05	400.522	0.188688	7.18e-07
apbb2b	1.78048	1.1e-05	74.6283	0.401152	7.23e-07
krt4	1.26897	1.11e-05	7603.6	0.279647	7.27e-07
gpx3	0.940934	1.11e-05	507.144	0.202668	7.28e-07
hycc2	-1.67759	1.11e-05	192.16	0.376396	7.31e-07
gatad2b	1.63163	1.12e-05	59.7254	0.36632	7.35e-07
ENSDARG00000111123	1.82384	1.13e-05	54.6713	0.413051	7.41e-07
mipb	-3.32162	1.14e-05	288.628	0.773153	7.47e-07
fzd10	-0.964153	1.15e-05	187.997	0.208574	7.56e-07
ENSDARG00000115646	1.84131	1.16e-05	29.3751	0.416597	7.67e-07
mtus2a	1.65024	1.18e-05	79.3102	0.371986	7.76e-07
5S_rRNA.1055	1.63893	1.18e-05	150.845	0.369389	7.78e-07
ccdc124	-1.05664	1.18e-05	844.931	0.230532	7.79e-07
acte1	1.55812	1.18e-05	50.4774	0.348936	7.8e-07
f2	1.87264	1.22e-05	60.4802	0.426713	8.1e-07
ARHGEF10L	1.18047	1.23e-05	141.019	0.260248	8.12e-07
RBFOX3	1.14017	1.24e-05	2968.19	0.250647	8.2e-07
LOC100536995	1.45487	1.24e-05	1714.2	0.325808	8.22e-07
cdh17	1.52522	1.24e-05	110.621	0.342957	8.26e-07
crygn2	-4.11001	1.25e-05	16986.3	0.971478	8.3e-07
cnksr2b	0.639081	1.26e-05	1172	0.134405	8.39e-07
sh3pxd2aa	1.48666	1.27e-05	82.4497	0.334165	8.43e-07
gfra4a	1.0025	1.27e-05	317.791	0.218634	8.47e-07
eif3f	-0.751009	1.28e-05	2215.92	0.161962	8.56e-07
rdh12	-0.844655	1.3e-05	287.762	0.181976	8.68e-07
PDE4B	-0.529142	1.32e-05	2053.46	0.110591	8.84e-07
rps15	-0.69298	1.34e-05	10384.5	0.147296	8.93e-07
ccser2b	1.58797	1.34e-05	76.8305	0.359876	8.93e-07
krt91	1.39678	1.35e-05	4623.52	0.315299	9.06e-07
aplp1	-0.579679	1.36e-05	3831.52	0.121917	9.12e-07
cdv3	0.821921	1.38e-05	1342.65	0.176972	9.22e-07
lrrn3a	-0.91209	1.4e-05	290.318	0.198267	9.41e-07
dedd1	1.10783	1.43e-05	21106.2	0.244617	9.57e-07
ddx49	0.864949	1.47e-05	320.806	0.187771	9.87e-07
slc44a5a	1.47409	1.47e-05	68.7328	0.333861	9.91e-07
rps7	-0.702102	1.5e-05	16032.3	0.150192	1.01e-06
fabp3	-0.794422	1.5e-05	2493.3	0.171521	1.01e-06
gpm6aa	0.679846	1.51e-05	41883.8	0.14475	1.02e-06
urgcp	2.487	1.53e-05	42.0411	0.582636	1.03e-06
glceb	-0.754488	1.53e-05	421.641	0.162254	1.03e-06
lpin1a	1.07056	1.55e-05	1709.61	0.23702	1.05e-06
ints13	1.01207	1.55e-05	798.223	0.223055	1.05e-06
kdm4aa	1.44266	1.57e-05	110.553	0.327517	1.06e-06
ENSDARG00000103875	1.89667	1.62e-05	47.1407	0.438498	1.09e-06
ar	1.80626	1.62e-05	37.3425	0.416159	1.1e-06
GIGYF1	1.70469	1.62e-05	76.4437	0.391309	1.1e-06
herpud2	-0.912087	1.65e-05	304.216	0.199691	1.12e-06
gldc	-0.847544	1.65e-05	287.381	0.184627	1.12e-06
lsp1a	1.06859	1.65e-05	168.905	0.237474	1.12e-06
L3MBTL1	-1.05365	1.66e-05	226.111	0.233883	1.13e-06
ENSDARG00000095437	1.86351	1.66e-05	64.5026	0.431679	1.13e-06
axdnd1	1.24821	1.67e-05	126.404	0.280397	1.14e-06
rai1	1.01301	1.68e-05	2217.51	0.224015	1.14e-06
wdr33	-0.657772	1.69e-05	726.758	0.140801	1.15e-06
ptpn11a	0.717245	1.7e-05	1055.62	0.154505	1.16e-06
CALML4	1.67739	1.71e-05	68.9062	0.386688	1.17e-06
ENSDARG00000092402	0.981364	1.71e-05	712.008	0.216805	1.17e-06
znf750	2.04042	1.72e-05	51.1661	0.475069	1.18e-06
mcf2l2	1.04714	1.73e-05	170.604	0.232798	1.19e-06
ncor1	0.74993	1.73e-05	1534.78	0.162226	1.19e-06
mrtfaa	1.62757	1.74e-05	41.6203	0.37413	1.19e-06
pik3ca	1.25867	1.75e-05	167.997	0.284419	1.2e-06
grem2b	1.00945	1.75e-05	252.63	0.223809	1.2e-06
mcama	-0.832575	1.76e-05	513.407	0.181798	1.21e-06
adcy1a	1.24683	1.76e-05	97.585	0.281409	1.21e-06
bod1	-0.90086	1.78e-05	272.926	0.198024	1.23e-06
scel	1.30159	1.79e-05	187.084	0.295107	1.23e-06
proca1	1.05033	1.79e-05	504.333	0.233999	1.24e-06
ENSDARG00000114036	-1.28143	1.81e-05	115.647	0.290187	1.25e-06
ENSDARG00000113774	1.70694	1.82e-05	52.0978	0.395489	1.25e-06
atp2b3b	0.760312	1.82e-05	3746.1	0.165038	1.26e-06
mtcl2	1.54862	1.82e-05	55.2173	0.355763	1.26e-06
tmod2	2.06015	1.84e-05	28.1852	0.481209	1.27e-06
ENSDARG00000117659	2.04381	1.84e-05	79.3058	0.47907	1.28e-06
ENSDARG00000096686	-1.75699	1.85e-05	42.3624	0.403824	1.28e-06
si:dkey-100n23.4	-1.02075	1.87e-05	252.439	0.227385	1.3e-06
syt11b	1.67216	1.91e-05	55.6003	0.387384	1.33e-06
ormdl1	-1.00068	1.92e-05	246.615	0.22268	1.33e-06
jtb	-0.795137	1.92e-05	357.992	0.173865	1.33e-06
fam163ab	1.67481	1.93e-05	55.1729	0.387678	1.34e-06
LRRN3	-1.1426	1.93e-05	164.913	0.257215	1.34e-06
rnf32	1.1515	1.94e-05	194.656	0.259793	1.35e-06
NAV1	1.07585	1.94e-05	303.918	0.243272	1.35e-06
th	1.13282	1.94e-05	132.408	0.255348	1.35e-06
hmgn3	-2.32378	1.98e-05	5942.84	0.554302	1.39e-06
htr5ab	-1.62481	2.02e-05	44.8025	0.374649	1.41e-06
glg1b	2.27984	2.05e-05	22.846	0.537894	1.43e-06
UBE2M	-0.880134	2.05e-05	428.392	0.194578	1.44e-06
scrt2	0.75416	2.06e-05	548.221	0.164701	1.44e-06
FAM171A1	-1.6996	2.08e-05	52.7797	0.393369	1.46e-06
ENSDARG00000093936	1.42266	2.1e-05	73.4381	0.328008	1.47e-06
nectin3b	0.792402	2.1e-05	339.952	0.173901	1.48e-06
brd2a	0.688123	2.13e-05	2840.54	0.147988	1.49e-06
ENSDARG00000101459	1.697	2.13e-05	47.7387	0.396768	1.49e-06
ctnna2	0.700439	2.13e-05	1248.85	0.152159	1.5e-06
ryr1b	1.23168	2.14e-05	271.404	0.280881	1.5e-06
ephx4	-1.36009	2.19e-05	125.496	0.311941	1.55e-06
cdkn2aipnl	-0.981636	2.23e-05	204.336	0.219922	1.58e-06
eva1a	0.738251	2.26e-05	283.796	0.161669	1.59e-06
ENSDARG00000100857	-1.08015	2.27e-05	201.626	0.24382	1.6e-06
ENSDARG00000103319	2.10615	2.28e-05	36.1212	0.500844	1.61e-06
atp1b1b	1.0747	2.33e-05	507.913	0.243101	1.65e-06
chrna7b	1.18674	2.35e-05	213.674	0.271132	1.66e-06
syt1b	1.96184	2.36e-05	37.91	0.464609	1.67e-06
rack1	-0.693871	2.42e-05	13737.1	0.151926	1.72e-06
nme2b.1	-0.592745	2.44e-05	5890.25	0.128403	1.73e-06
ppp1r12a	0.657192	2.45e-05	943.118	0.143305	1.74e-06
CSMD3	1.16595	2.45e-05	248.482	0.266611	1.74e-06
ENSDARG00000111522	1.84111	2.48e-05	69.5515	0.436475	1.76e-06
ENSDARG00000096099	2.7581	2.59e-05	18.4852	0.667642	1.84e-06
myo15aa	0.951576	2.61e-05	131.829	0.214363	1.86e-06
dazl	2.56493	2.66e-05	20.2011	0.617655	1.89e-06
ola1	-0.649135	2.67e-05	1333.39	0.142031	1.9e-06
plaat1	-3.49771	2.69e-05	385.56	0.858755	1.92e-06
gpkow	0.721198	2.71e-05	759.523	0.159045	1.93e-06
cdh11	0.834796	2.73e-05	2354.35	0.186352	1.95e-06
si:ch211-281l24.3	-0.935558	2.82e-05	603.124	0.211577	2.01e-06
CAMTA1	0.944699	2.82e-05	4449.44	0.213514	2.02e-06
rab3gap2	-0.957718	2.84e-05	150.841	0.216555	2.03e-06
smim18	-1.06694	2.84e-05	259.811	0.243544	2.03e-06
ccnd2b	2.46132	2.84e-05	21.7303	0.597034	2.03e-06
ube2d1b	-0.992441	2.92e-05	808.642	0.225884	2.1e-06
wapla	1.38427	2.93e-05	73.9892	0.324289	2.1e-06
ENSDARG00000105109	0.980091	2.94e-05	1023.85	0.222804	2.11e-06
ston2	0.781284	3.01e-05	1861.65	0.174343	2.16e-06
crygm2d9	-4.69772	3.02e-05	5500.9	1.18196	2.17e-06
tm4sf4	1.95842	3.04e-05	153.792	0.470978	2.19e-06
anxa1b	1.26181	3.07e-05	144.282	0.294165	2.21e-06
adpgk	1.25655	3.1e-05	70.5987	0.29215	2.23e-06
cep170ab	1.83464	3.1e-05	48.9198	0.440614	2.24e-06
krt1-19e	1.13592	3.11e-05	1326.72	0.262321	2.25e-06
KANK1	1.05743	3.12e-05	251.918	0.242966	2.26e-06
rhot2	1.65292	3.13e-05	36.3308	0.392431	2.26e-06
ctnnd2a	0.788848	3.13e-05	1940.03	0.176563	2.26e-06
plac8.1	2.13299	3.13e-05	58.3305	0.516946	2.27e-06
scai	2.10221	3.13e-05	29.5974	0.508576	2.27e-06
dll4	0.855184	3.14e-05	1204.21	0.192792	2.27e-06
ATXN7	0.91614	3.15e-05	923.103	0.207835	2.28e-06
gngt2a	-0.965624	3.15e-05	1255.85	0.220285	2.29e-06
ENSDARG00000110151	0.984066	3.16e-05	769.49	0.224702	2.29e-06
ENSDARG00000088171	1.8631	3.18e-05	45.2351	0.447283	2.31e-06
SLC4A10	1.58251	3.2e-05	54.2256	0.376923	2.33e-06
ubald2	1.58912	3.21e-05	37.7877	0.377616	2.33e-06
apoc2	2.22129	3.22e-05	56.4223	0.539775	2.34e-06
crygm2d12	-3.95809	3.24e-05	11827.2	0.99262	2.36e-06
tspan3b	-0.716578	3.25e-05	883.919	0.15964	2.37e-06
KRT222	-1.39842	3.25e-05	219.171	0.329699	2.37e-06
wls	-0.631393	3.26e-05	408.766	0.139292	2.38e-06
dner	2.10622	3.32e-05	41.8786	0.510342	2.43e-06
aldh5a1	0.875243	3.32e-05	149.311	0.198439	2.43e-06
gar1	-0.972971	3.32e-05	210.734	0.222448	2.43e-06
cpo	2.10467	3.33e-05	41.3728	0.512104	2.44e-06
adgrg1	-1.28689	3.36e-05	63.5436	0.301671	2.47e-06
ENSDARG00000114874	-1.23975	3.44e-05	155.043	0.290501	2.52e-06
gnao1a	0.686692	3.45e-05	4147.11	0.152686	2.53e-06
crygm2d10	-3.75153	3.45e-05	29756.2	0.942857	2.54e-06
si:dkey-151g10.6	-0.631384	3.45e-05	17624.8	0.139804	2.54e-06
znf330	-1.02029	3.49e-05	136.32	0.235325	2.57e-06
phf21ab	0.987881	3.5e-05	147.994	0.227242	2.57e-06
ppp1r9alb	0.733715	3.52e-05	312.169	0.164425	2.59e-06
ENSDARG00000092408	2.30892	3.59e-05	28.0407	0.56697	2.65e-06
crygm2d17	-4.03908	3.63e-05	22032.1	1.02258	2.68e-06
nrxn1a	0.795634	3.66e-05	8216.43	0.178717	2.71e-06
SH2D4B.1	1.89539	3.66e-05	36.4156	0.461152	2.7e-06
cfap210	0.995415	3.66e-05	329.441	0.229544	2.7e-06
them4	-1.42704	3.66e-05	44.7283	0.338441	2.71e-06
slc9a6a	0.698982	3.69e-05	1254.48	0.155477	2.73e-06
cryba1b	-3.81774	3.69e-05	16839.5	0.965039	2.73e-06
atp10a	1.45111	3.69e-05	56.471	0.34635	2.74e-06
LOC100537541	1.2242	3.69e-05	172.8	0.287785	2.74e-06
IQSEC2	1.18183	3.69e-05	89.302	0.276741	2.74e-06
gria3a	-1.41128	3.72e-05	1524.48	0.336147	2.76e-06
igsf9ba	0.793244	3.72e-05	1701.62	0.179298	2.76e-06
zbtb18	0.66792	3.72e-05	4251.97	0.148864	2.77e-06
nampt1	1.84706	3.72e-05	44.3192	0.447058	2.77e-06
nxph1	-0.850282	3.73e-05	657.71	0.193505	2.78e-06
dnajc5aa	1.01474	3.78e-05	2302.92	0.235237	2.82e-06
map3k12	1.53783	3.79e-05	66.798	0.368384	2.82e-06
si:dkey-54h16.1	2.20715	3.8e-05	35.9664	0.542879	2.84e-06
tprg1	2.22493	3.84e-05	32.6749	0.5471	2.87e-06
rdh1	1.64937	3.89e-05	40.8196	0.398192	2.9e-06
ENSDARG00000117548	1.52397	3.93e-05	175.028	0.366403	2.94e-06
srrt	0.637558	3.96e-05	1786.25	0.14219	2.97e-06
FAM161B	1.40382	3.97e-05	95.6057	0.335698	2.97e-06
ebf3a	0.893275	3.99e-05	8103.02	0.206295	2.99e-06
acer1	-2.91219	4e-05	33.4806	0.71493	3e-06
clcn1b	2.59383	4e-05	19.4007	0.643339	3e-06
phactr4b	1.14139	4.03e-05	442.702	0.268024	3.03e-06
plxnb3	1.58662	4.11e-05	204.791	0.38368	3.09e-06
slc5a7a	0.847007	4.11e-05	501.064	0.193815	3.09e-06
zgc:65895	-0.970337	4.11e-05	736.456	0.224835	3.1e-06
rps24	-0.682384	4.11e-05	9949.15	0.153492	3.1e-06
rpl15	-0.65941	4.16e-05	10776.9	0.147968	3.14e-06
ppp2r5eb	0.639121	4.16e-05	875.767	0.143011	3.14e-06
ENSDARG00000094874	-6.42658	4.22e-05	8.19103	2.63184	3.18e-06
crhr1	1.54344	4.22e-05	98.7514	0.37316	3.19e-06
ENSDARG00000021882	-0.933186	4.23e-05	450.436	0.215598	3.2e-06
cryba1l1	-3.91209	4.24e-05	28368.4	1.00223	3.21e-06
bahcc1a	1.32351	4.24e-05	120.999	0.316222	3.21e-06
s100a10a	2.26783	4.29e-05	65.5059	0.563721	3.25e-06
grinab	0.737074	4.37e-05	946.793	0.167112	3.31e-06
EEIG1	2.57897	4.42e-05	19.0115	0.642449	3.35e-06
zgc:153499	2.58502	4.42e-05	20.5182	0.647107	3.36e-06
si:ch211-79k12.3	1.06192	4.44e-05	1036.06	0.249047	3.37e-06
stx8	1.0265	4.45e-05	133.575	0.240149	3.38e-06
clip3	1.41922	4.5e-05	154.158	0.341879	3.42e-06
chd6	0.823176	4.51e-05	1309.62	0.18869	3.44e-06
tomm20b	-0.714902	4.51e-05	860.758	0.162183	3.44e-06
cntn3b	1.51867	4.52e-05	111.822	0.36841	3.44e-06
cxxc1a	0.759614	4.53e-05	658.076	0.173127	3.46e-06
crygm2d21	-3.65271	4.56e-05	14460.4	0.935395	3.48e-06
eif2s1b	-0.744974	4.58e-05	1353.6	0.169662	3.5e-06
arnt2	0.905931	4.58e-05	5096.38	0.209726	3.5e-06
rxrba	1.52504	4.6e-05	111.57	0.36946	3.51e-06
zgc:86896	1.313	4.6e-05	193.391	0.314763	3.52e-06
cxxc5a	0.933861	4.6e-05	3019.36	0.216917	3.52e-06
crygm2d4	-3.9474	4.6e-05	14772.4	1.01559	3.53e-06
LOC110439331	1.90925	4.61e-05	40.6432	0.472093	3.53e-06
luzp2	0.994517	4.63e-05	866.314	0.232385	3.55e-06
zgc:153704	-2.27773	4.63e-05	359.751	0.569176	3.55e-06
WWP1	0.540461	4.71e-05	2672.61	0.120379	3.62e-06
LOC792447	0.879574	4.75e-05	206.661	0.203385	3.65e-06
crygm2d1	-3.32381	4.77e-05	41127.8	0.850275	3.67e-06
crygm2d20	-4.14365	4.8e-05	13801.8	1.07232	3.7e-06
ENSDARG00000098243	1.9833	4.82e-05	45.2017	0.493003	3.71e-06
aurka	1.0119	4.83e-05	106.39	0.237312	3.73e-06
ENSDARG00000104569	2.21382	4.83e-05	66.3788	0.554168	3.73e-06
rps27.1	-0.611479	4.85e-05	9876.53	0.137791	3.75e-06
ENSDARG00000095732	1.49285	4.86e-05	88.8569	0.363576	3.75e-06
chmp4ba	-0.745247	4.89e-05	413.232	0.170329	3.78e-06
pou2f2a	1.01533	4.92e-05	672.444	0.23866	3.81e-06
nphp3	1.35991	4.93e-05	52.7939	0.328869	3.82e-06
purbb	1.35543	5.08e-05	64.275	0.327874	3.94e-06
GABRD	1.42233	5.11e-05	108.677	0.34495	3.96e-06
mbtps1	-0.668519	5.19e-05	411.751	0.151977	4.02e-06
sox1b	-1.20311	5.22e-05	311.846	0.288262	4.05e-06
entr1	-1.15092	5.22e-05	95.8142	0.273938	4.05e-06
bcr	-0.616476	5.23e-05	489.613	0.139353	4.07e-06
dusp14	-0.91601	5.25e-05	139.084	0.213824	4.08e-06
ankhb	-0.680843	5.31e-05	680.674	0.155256	4.13e-06
ube2e3	0.654381	5.37e-05	4560.83	0.148665	4.18e-06
rab11fip4a	1.22965	5.42e-05	199.901	0.295883	4.22e-06
ahnak	0.787574	5.46e-05	2596.42	0.181822	4.26e-06
znf318	0.826046	5.49e-05	2409.4	0.191638	4.28e-06
ENSDARG00000116484	1.21643	5.49e-05	136.378	0.292939	4.29e-06
fga	1.8214	5.49e-05	53.1196	0.454285	4.29e-06
rnf180a	-3.16542	5.55e-05	98.8974	0.814486	4.34e-06
tjp1b	0.687022	5.58e-05	3036.68	0.15704	4.37e-06
krt92	1.15768	5.65e-05	535.04	0.277867	4.42e-06
hrh3	-1.25464	5.66e-05	99.7195	0.302446	4.44e-06
atp1a1b	0.854257	5.71e-05	3758.67	0.19905	4.47e-06
cnr2	-6.40092	5.72e-05	8.17825	2.64521	4.49e-06
MPP4.1	0.651383	5.91e-05	746.44	0.148886	4.63e-06
prrt1	1.51661	6.01e-05	47.5086	0.374737	4.72e-06
amot	1.77364	6.03e-05	38.5022	0.443162	4.74e-06
acvr1ba	-0.72876	6.18e-05	577.069	0.168382	4.86e-06
si:dkeyp-73b11.8	1.52296	6.2e-05	55.1184	0.37727	4.88e-06
gabra4	1.27769	6.21e-05	109.108	0.311443	4.89e-06
tmem259	-0.701543	6.23e-05	294.812	0.161601	4.91e-06
mpi	1.60515	6.25e-05	49.4561	0.399692	4.93e-06
stab2	-1.00562	6.33e-05	133.234	0.239984	4.99e-06
mbpa	1.00893	6.38e-05	3214.93	0.240252	5.04e-06
ipo8	-0.84268	6.38e-05	774.531	0.197834	5.03e-06
scaf4b	-0.87434	6.38e-05	838.293	0.20579	5.04e-06
frmpd3	0.924315	6.38e-05	1600.48	0.21869	5.04e-06
ppp2r5d	0.604993	6.39e-05	861.854	0.138021	5.06e-06
znf710a	1.58572	6.39e-05	49.4823	0.39366	5.06e-06
gfra1a	0.831607	6.44e-05	269.89	0.194883	5.11e-06
nsg2	-0.657739	6.44e-05	2401.59	0.151133	5.11e-06
recql4	1.50825	6.44e-05	305.135	0.37381	5.11e-06
slc35f6	-0.746952	6.45e-05	280.217	0.173436	5.12e-06
zgc:165481	-0.863625	6.45e-05	201.98	0.203138	5.12e-06
arhgap4b	-0.779607	6.51e-05	269.602	0.181738	5.18e-06
rab1aa	1.79466	6.51e-05	31.4556	0.450185	5.18e-06
tmed4	-0.817707	6.54e-05	344.822	0.191395	5.21e-06
elovl6l	1.92196	6.54e-05	37.4255	0.485398	5.21e-06
rin1b	0.965844	6.55e-05	780.285	0.229718	5.22e-06
csrnp2	0.834217	6.56e-05	695.254	0.19583	5.24e-06
MB21D2	1.73767	6.56e-05	22.9103	0.434987	5.24e-06
avpi1	1.75816	6.62e-05	36.1413	0.441163	5.28e-06
ENSDARG00000040430	1.65153	6.66e-05	56.3829	0.411783	5.32e-06
tchp	0.953384	6.67e-05	467.796	0.226912	5.33e-06
si:ch211-202f5.3	1.9151	6.7e-05	27.4572	0.482785	5.36e-06
pbx3b	0.753878	6.85e-05	7115.41	0.175675	5.48e-06
usp46	1.49642	6.88e-05	65.1917	0.372839	5.51e-06
caspb	1.46597	6.93e-05	97.9093	0.364704	5.56e-06
ENSDARG00000103844	-1.10365	7e-05	189.326	0.266895	5.62e-06
fam174c	-1.09127	7.01e-05	78.6472	0.263286	5.63e-06
ENSDARG00000117734	1.20396	7.11e-05	96.2453	0.294751	5.71e-06
psap	-0.544301	7.11e-05	3322.58	0.124114	5.72e-06
OSGIN2	1.81167	7.12e-05	32.5585	0.458873	5.73e-06
tango2	-0.930758	7.13e-05	111.701	0.221487	5.73e-06
zbtb22a	1.57652	7.18e-05	35.9408	0.395186	5.78e-06
rbm25b	0.676579	7.22e-05	4726.98	0.15673	5.82e-06
ogfod1	1.0932	7.23e-05	97.1198	0.264972	5.83e-06
crybb2	-3.85192	7.3e-05	21.5944	0.996755	5.89e-06
ezra	1.41831	7.32e-05	79.0754	0.353332	5.91e-06
gria4b	-1.11335	7.52e-05	380.495	0.270943	6.07e-06
cacna2d4b	-1.15589	7.54e-05	283.271	0.282416	6.1e-06
ENSDARG00000112250	2.68228	7.57e-05	19.5316	0.697272	6.12e-06
mab21l1	-0.67693	7.57e-05	3115.14	0.157489	6.13e-06
crygm2d19	-3.78294	7.61e-05	20277.1	1.01084	6.16e-06
mtx1a	0.835969	7.62e-05	166.016	0.198014	6.18e-06
heyl	-1.86408	7.63e-05	31.6416	0.471532	6.18e-06
pimr138	1.94372	7.64e-05	60.1111	0.497453	6.2e-06
emc7b	-0.710386	7.73e-05	597.135	0.165458	6.27e-06
ENSDARG00000116433	1.43185	7.85e-05	48.5652	0.357756	6.37e-06
epdl1	1.01035	7.85e-05	127.058	0.244269	6.38e-06
znf346	-0.754573	7.86e-05	592.235	0.177384	6.4e-06
si:ch211-222l21.1	-0.491056	7.95e-05	5243.33	0.111983	6.47e-06
crygm2d8	-3.60737	8.06e-05	16418.8	0.964016	6.57e-06
LOC100536595	-0.961062	8.1e-05	110.216	0.231032	6.6e-06
GPR61	-1.4361	8.14e-05	63.6303	0.357822	6.64e-06
sh3gl2a	0.69559	8.24e-05	1584.3	0.162746	6.72e-06
pcdh10a	-0.664248	8.3e-05	1625.61	0.154896	6.77e-06
mfsd4ab	2.30529	8.3e-05	19.4767	0.598291	6.78e-06
f11r.1	1.19252	8.39e-05	62.8287	0.294183	6.86e-06
plppr5a	1.14936	8.4e-05	77.0204	0.283085	6.87e-06
eif1axb	-0.605169	8.43e-05	895.794	0.140348	6.9e-06
srrm3	1.45945	8.44e-05	82.6458	0.367203	6.92e-06
irf6	1.63512	8.44e-05	33.6279	0.415504	6.92e-06
plxnb1b	-0.753453	8.47e-05	301.193	0.178063	6.95e-06
zgc:153018	1.04854	8.47e-05	1793.73	0.25538	6.95e-06
serpinb14	2.47313	8.59e-05	14.2379	0.64208	7.05e-06
ENSDARG00000078645	1.49382	8.66e-05	50.0094	0.377137	7.12e-06
eed	0.887423	8.7e-05	1046.03	0.213057	7.15e-06
zgc:162025	0.876157	8.76e-05	177.166	0.210271	7.21e-06
pcsk1nl	-0.586764	8.76e-05	1740.78	0.136048	7.21e-06
zfyve9b	1.26546	8.78e-05	49.9583	0.315257	7.23e-06
atad2b	1.38215	8.87e-05	97.4471	0.347665	7.32e-06
pla2g12b	1.94974	8.98e-05	60.6812	0.505449	7.41e-06
csnk1g2b	0.572899	8.98e-05	708.154	0.132692	7.41e-06
NECTIN1	1.35583	8.98e-05	69.6097	0.339864	7.42e-06
zgc:153968	2.3065	9e-05	58.0709	0.604482	7.44e-06
ddx23	0.689653	9e-05	1222.96	0.162123	7.44e-06
LOC103910328	3.19489	9.14e-05	12.8655	0.838926	7.56e-06
fgfr2	-0.727554	9.29e-05	651.359	0.169866	7.69e-06
ENSDARG00000099799	1.17538	9.33e-05	170.004	0.291743	7.73e-06
abhd3	0.626198	9.42e-05	325.248	0.146423	7.81e-06
crygmxl2	-3.55843	9.5e-05	8963.33	0.962595	7.88e-06
pou6f2	0.983475	9.53e-05	741.6	0.23997	7.91e-06
ENSDARG00000094340	2.10031	9.57e-05	41.5867	0.549555	7.95e-06
ENSDARG00000096266	2.2796	9.57e-05	25.2434	0.598124	7.95e-06
uncx	0.909444	9.61e-05	941.773	0.220292	7.99e-06
sox21b	-1.12195	9.64e-05	167.419	0.27793	8.02e-06
ntm	1.11916	9.65e-05	90.487	0.277345	8.03e-06
trappc8	-0.73451	9.69e-05	191.613	0.174326	8.07e-06
ENSDARG00000096858	0.941967	9.71e-05	212.843	0.229281	8.09e-06
cfl1	0.44997	9.77e-05	6889.27	0.103266	8.15e-06
gphnb	0.648766	9.89e-05	1729.84	0.152575	8.26e-06
LOC100148750	1.4134	9.91e-05	46.4861	0.35848	8.27e-06
si:ch211-207n23.2	1.07127	9.95e-05	72.5212	0.264717	8.32e-06
cep350	0.57973	0.000100058	1651.98	0.135259	8.37e-06
EMC4	0.73926	0.000102149	232.466	0.17607	8.55e-06
ENSDARG00000076952	1.64009	0.00010308	81.734	0.423159	8.63e-06
gemin6	-1.99895	0.000105346	58.0898	0.519138	8.82e-06
fabp1b.1	2.31784	0.000106748	65.4927	0.614742	8.95e-06
cttnbp2	-0.731875	0.000107738	602.066	0.174926	9.04e-06
ENSDARG00000093905	-3.9638	0.000107853	74.7018	1.0688	9.05e-06
kctd7	-0.770441	0.000107856	402.284	0.184822	9.06e-06
ttc39a	2.9536	0.000110034	12.9511	0.78166	9.25e-06
lyz	1.9309	0.000110131	27.6897	0.506591	9.26e-06
dab2ipb	1.21758	0.000110258	118.533	0.306766	9.28e-06
ARHGAP44	1.26033	0.000110303	115.947	0.31897	9.29e-06
rhcgl1	1.18464	0.000110722	75.0512	0.298045	9.33e-06
dab1a	1.13626	0.000111241	340.52	0.284423	9.38e-06
casp7	-2.517	0.000113167	268.081	0.674213	9.54e-06
bcl2l13	0.622089	0.000113703	1403.95	0.146953	9.59e-06
apbb1	-0.801877	0.000115206	193.695	0.194016	9.73e-06
hic2	1.43777	0.000116186	34.3371	0.368332	9.82e-06
mmrn2a	-1.38357	0.000117429	132.071	0.354395	9.93e-06
ENSDARG00000096784	1.02164	0.000117899	148.982	0.253401	9.97e-06
kcna7	1.69343	0.000118636	24.4263	0.441467	1e-05
ppm1j	1.63322	0.000118702	65.8304	0.425192	1.01e-05
pold3	0.930845	0.000120236	271.785	0.229264	1.02e-05
5S_rRNA.567	2.09373	0.000120463	42.3387	0.557451	1.02e-05
camlg	-0.912035	0.000120488	209.852	0.223933	1.02e-05
pgrmc2	-0.719728	0.000121241	467.171	0.172781	1.03e-05
nos1apb	1.50933	0.000123289	104.65	0.391646	1.05e-05
marcksb	-0.496585	0.000124105	4252.14	0.115139	1.05e-05
psma6l	1.03313	0.000125167	278.266	0.257714	1.06e-05
crygm7	-4.43851	0.000125534	55.2323	1.20159	1.07e-05
whrnb	0.641894	0.00012586	483.441	0.152984	1.07e-05
crygm2d14	-3.47726	0.000126822	11117.8	0.961876	1.08e-05
arhgef9a	-0.897496	0.000127525	452.126	0.22092	1.09e-05
5S_rRNA.1809	-6.07118	0.000127862	6.89007	2.6092	1.09e-05
ppp6r3	0.791779	0.000127905	2448.91	0.192468	1.09e-05
fbxo11a.1	0.796962	0.000128279	1982.04	0.193862	1.1e-05
kiaa0232	0.510564	0.000129717	2316.42	0.119888	1.11e-05
ENSDARG00000054744	-6.35509	0.000130225	8.25986	2.69383	1.11e-05
pfdn5	-0.63883	0.000130747	443.767	0.151624	1.12e-05
LOC101882212	1.58609	0.000131853	33.3912	0.414941	1.13e-05
ints6l	1.06347	0.000132315	190.374	0.267418	1.13e-05
pcare1	0.78505	0.000132433	1901.02	0.191099	1.14e-05
carmil2	0.662965	0.00013252	2823.98	0.158854	1.14e-05
tmem176l.4	1.32265	0.000132786	94.7098	0.339987	1.14e-05
nckap5l	1.03536	0.000132786	128.118	0.259923	1.14e-05
CUBN	1.43534	0.000132788	44.3165	0.372339	1.14e-05
mibp2	-0.737107	0.000133447	3545.65	0.178684	1.15e-05
exoc4	0.971082	0.000134096	118.965	0.241944	1.15e-05
ENSDARG00000097225	2.50116	0.000134437	17.1539	0.677133	1.16e-05
ENSDARG00000098121	-1.35822	0.000135631	90.5652	0.349291	1.17e-05
CACNA1G	-0.849953	0.000138441	318.705	0.209298	1.19e-05
krt97	0.96313	0.000139123	2112.16	0.240171	1.2e-05
parapinopsinb	0.805047	0.00013955	1442.22	0.197124	1.2e-05
LOC100004582	2.12696	0.000139973	28.5114	0.570951	1.21e-05
irf2b	0.945134	0.000140124	162.173	0.235745	1.21e-05
slc29a1a	-1.20881	0.000140704	362.072	0.309297	1.22e-05
efr3ba	0.781254	0.000141555	220.918	0.190728	1.22e-05
xkrx	-1.00594	0.000142522	104.019	0.252308	1.23e-05
mrpl23	-0.738578	0.00014314	277.236	0.179683	1.24e-05
myh10	-0.594587	0.00014442	1112.03	0.142075	1.25e-05
ENSDARG00000114418	1.60242	0.000146787	46.0883	0.422472	1.27e-05
PLPP4	1.91042	0.000146983	20.4982	0.512661	1.28e-05
gpc1a	1.72607	0.000147597	42.3766	0.459835	1.28e-05
lrrc4ba	1.47184	0.000147784	240.037	0.385836	1.28e-05
zmym2	-0.699357	0.000147784	347.547	0.169793	1.28e-05
rpl10a	-0.617134	0.000148327	15149.2	0.148278	1.29e-05
id2a	-0.71183	0.000148327	2460.98	0.173098	1.29e-05
fut9d	1.66168	0.000148402	70.3418	0.440833	1.29e-05
rexo1	0.840021	0.000148405	316.081	0.207582	1.29e-05
ccnf	1.05774	0.000149018	1636.68	0.267693	1.3e-05
lmbrd2b	-0.562791	0.000150282	628.999	0.134271	1.31e-05
mapre3a	1.14704	0.000151296	48.9116	0.293008	1.32e-05
MECOM	2.35917	0.000152169	12.7582	0.637057	1.33e-05
zswim5	0.588181	0.000153393	2645.34	0.140871	1.34e-05
rgma	-0.717057	0.000153427	921.641	0.174831	1.34e-05
si:ch211-77g15.32	2.01374	0.000153427	21.4282	0.543836	1.34e-05
g6pc1a.2	1.43896	0.000154292	145.683	0.377679	1.35e-05
PDE1C	1.63609	0.000154292	39.9824	0.43406	1.35e-05
pdia5	0.677043	0.000154591	531.92	0.164165	1.35e-05
gtf3c3	0.726247	0.000155778	490.667	0.177376	1.37e-05
ntrk3b	0.880174	0.00015709	1023.01	0.219286	1.38e-05
ppm1db	-0.921785	0.000157107	130.366	0.230358	1.38e-05
NHERF1	2.43044	0.000157122	19.3847	0.665597	1.38e-05
ENSDARG00000117421	1.67073	0.000157508	37.5872	0.445657	1.38e-05
slitrk3a	-1.19566	0.000159594	223.805	0.308328	1.4e-05
mapk14b	0.620901	0.000161175	784.357	0.14984	1.42e-05
aqp1a.1	-0.772287	0.000161181	410.468	0.190117	1.42e-05
CASZ1	1.07585	0.000161639	135.473	0.274396	1.42e-05
gtf3ab	1.32559	0.000162254	76.1095	0.346761	1.43e-05
ppt2b	-0.690085	0.000162633	254.651	0.168172	1.43e-05
hipk2	1.36776	0.000163844	114.411	0.358319	1.45e-05
LRFN2	0.696039	0.000164557	1870.02	0.16985	1.45e-05
si:dkeyp-113d7.1	-0.580715	0.000165837	624.331	0.139724	1.47e-05
zgc:101699	1.09604	0.000166559	84.0918	0.280977	1.47e-05
ENSDARG00000112772	-2.17133	0.000167051	414.7	0.594722	1.48e-05
sesn1	1.129	0.000167766	587.197	0.2904	1.49e-05
linc.0464	-1.45731	0.000167766	94.4041	0.384278	1.48e-05
DAAM2	1.62851	0.000168541	26.0945	0.435084	1.49e-05
nppcl2	1.37357	0.000170802	55.7842	0.361033	1.51e-05
tmem178bb	0.862663	0.000170879	4466	0.217107	1.52e-05
crygm2d7	-3.48074	0.000170962	23781.1	0.98915	1.52e-05
KIF1A	1.13771	0.000171073	94.1541	0.293579	1.52e-05
ube2kb	-0.916851	0.000171193	624.428	0.23091	1.52e-05
sdhaf3	-1.06188	0.000171611	102.142	0.271262	1.53e-05
dspb	1.6336	0.000172416	40.1409	0.437935	1.53e-05
zgc:153935	0.858511	0.000172909	557.277	0.214781	1.54e-05
sp4	0.952116	0.000173376	2834.35	0.241309	1.54e-05
pde1a	1.66053	0.000173855	25.8644	0.44469	1.55e-05
LOC110438207	1.92676	0.000173947	39.7932	0.523038	1.55e-05
zgc:158846	1.54231	0.000174319	104.597	0.411711	1.56e-05
fgf1a	1.29044	0.000175112	82.8375	0.338417	1.56e-05
stoml3b	1.78558	0.000175112	70.9136	0.483417	1.56e-05
atad5b	0.87969	0.000176774	166.578	0.221104	1.58e-05
cldn15lb	2.84346	0.000178108	12.8927	0.789318	1.59e-05
crp5	2.75732	0.000179465	19.9982	0.764282	1.61e-05
si:ch211-199m3.1	3.07838	0.000180669	16.8862	0.86421	1.62e-05
serpina1l	1.69315	0.000181329	107.505	0.457269	1.62e-05
mir124-5	-3.49909	0.000183512	15.4057	0.935972	1.64e-05
camk2n1	-0.729534	0.000184133	1054.58	0.180367	1.65e-05
pbxip1b	1.02308	0.000184732	2899.51	0.261801	1.66e-05
CPEB2	1.64155	0.000186551	39.0713	0.442548	1.68e-05
znf292b	-0.586414	0.000189114	538.46	0.142312	1.7e-05
elmod2	-0.696192	0.000189114	343.724	0.1714	1.7e-05
pth1r	2.0182	0.000189418	27.931	0.554121	1.71e-05
ssrp1a	0.673373	0.000189418	736.528	0.165349	1.71e-05
otulina	-2.71428	0.000189418	289.732	0.762411	1.71e-05
vstm2b	0.887551	0.000190705	1322.64	0.224285	1.72e-05
cep164	1.07116	0.000190921	311.903	0.276628	1.72e-05
ucp1	1.30709	0.00019149	751.759	0.344886	1.73e-05
wu:fj29h11	-0.923834	0.000191889	138.579	0.234704	1.73e-05
nefma	0.972743	0.000192835	1074.09	0.24854	1.74e-05
cep43	0.62115	0.000193537	522.525	0.151752	1.75e-05
isl2b	0.535693	0.000194571	1130.96	0.129294	1.76e-05
ela3l	3.24166	0.000194648	14.6211	0.917825	1.76e-05
ENSDARG00000117461	2.79095	0.000195253	12.5642	0.77406	1.77e-05
si:dkeyp-113d7.10	1.68639	0.000195758	66.6723	0.458334	1.77e-05
tecta	-1.37078	0.000195818	47.3069	0.364011	1.77e-05
gna11a	1.96376	0.000196138	26.3686	0.538264	1.78e-05
ENSDARG00000117660	1.23488	0.000196634	100.143	0.324842	1.78e-05
apom	1.70708	0.000197157	35.8185	0.463789	1.79e-05
kdm4b	0.712739	0.000197157	2641.15	0.176454	1.79e-05
ppp1r14ba	-0.640302	0.000197914	450.424	0.157122	1.8e-05
GUCY1A2	1.47656	0.000201068	39.9899	0.394788	1.83e-05
ENSDARG00000097635	0.937992	0.000202151	275.437	0.239623	1.84e-05
slc3a2b	-0.620076	0.000203575	1340.46	0.15195	1.85e-05
dnmt3ab	0.598357	0.000204189	1798.7	0.146128	1.86e-05
bcar3	-0.956348	0.000205342	97.2568	0.244486	1.87e-05
abraa	1.25844	0.000205342	279.723	0.332797	1.87e-05
si:dkey-1h6.8	1.1247	0.000206052	77.8611	0.29332	1.88e-05
ENSDARG00000096156	-5.96709	0.000207098	6.62178	2.61977	1.89e-05
dicp2.1	2.42449	0.000207397	12.1477	0.676723	1.89e-05
PHLDB1	1.03155	0.000207582	83.9455	0.26683	1.9e-05
ENSDARG00000101163	-2.16287	0.000207582	25.2922	0.598221	1.9e-05
DNAI3	1.04474	0.000207582	93.155	0.270536	1.9e-05
rab11fip5b	2.49676	0.000209489	14.2403	0.696865	1.92e-05
pfkfb4b	0.790659	0.000210097	1208.66	0.198613	1.92e-05
gba1	-1.10913	0.000210114	76.2559	0.289619	1.93e-05
epb41b	1.16503	0.000210706	81.0028	0.306081	1.93e-05
rgs3a.1	-0.648417	0.000210706	822.019	0.159873	1.93e-05
fubp1	-0.571594	0.000212314	1816.06	0.13957	1.95e-05
si:dkey-156k2.1	-1.49552	0.00021421	45.9455	0.404295	1.97e-05
STK39	1.26461	0.00021453	66.4637	0.335406	1.97e-05
zbtb16a	0.897739	0.00021609	1229.6	0.229175	1.99e-05
ncapd2	0.824386	0.000216795	200.447	0.208605	1.99e-05
si:ch211-127n13.2	2.97964	0.00021795	14.7834	0.848424	2.01e-05
slc8a4a	1.66319	0.000218004	42.5284	0.455403	2.01e-05
itih2	1.44481	0.000219915	53.332	0.3903	2.03e-05
atf5a	1.07689	0.000221438	150.587	0.281154	2.04e-05
selenow2b	1.42123	0.000221438	131.026	0.382855	2.04e-05
bicd2	1.19492	0.000223227	53.145	0.316551	2.06e-05
astn1	-0.675325	0.000223445	958.809	0.167804	2.06e-05
ccny	1.36233	0.000225755	44.5376	0.366393	2.09e-05
napba	0.990974	0.000226508	167.102	0.256836	2.09e-05
thsd7aa	1.46664	0.000228703	108.703	0.397842	2.12e-05
si:zfos-911d5.4	1.32949	0.000228703	42.366	0.355778	2.12e-05
zc3h13	0.733518	0.000229773	1932.17	0.18398	2.13e-05
grpel2	-0.94264	0.000230136	309.638	0.243244	2.13e-05
ndfip1	-0.507057	0.000233661	2002.15	0.123335	2.17e-05
pcdh10b	-0.524268	0.000233661	2047.64	0.127991	2.17e-05
cryba1l2	-2.2757	0.000234445	370.123	0.644194	2.18e-05
fbxo46	-0.77375	0.000238266	220.258	0.19553	2.21e-05
cacna1aa	-0.730105	0.000239083	684.776	0.183749	2.22e-05
mki67	-0.878953	0.00024237	332.397	0.225713	2.25e-05
ENSDARG00000044326	1.30705	0.000244938	77.8782	0.352305	2.28e-05
bnip3	1.17702	0.000246274	71.5396	0.313266	2.29e-05
mphosph10	0.674338	0.000247206	430.26	0.168643	2.3e-05
si:dkey-27n6.9	1.16628	0.000248374	77.6317	0.309625	2.31e-05
rab6ba	0.57922	0.000250066	1971.16	0.142961	2.33e-05
ahcyl2b	0.664719	0.000250066	992.435	0.166039	2.33e-05
fn1b	1.23353	0.000250192	150.526	0.330319	2.34e-05
FLRT2	-1.10956	0.000251009	238.864	0.293585	2.34e-05
asap1b	0.67048	0.000252984	2098.24	0.16773	2.36e-05
crygm2d18	-3.3246	0.000253749	16768.9	0.97748	2.37e-05
PIEZO2.1	2.53803	0.000254441	18.7026	0.725884	2.38e-05
BRPF1	-0.937582	0.000254724	257.903	0.24389	2.38e-05
ephx2	1.43384	0.000256658	40.4926	0.391548	2.4e-05
agr1	1.45234	0.000258331	55.3815	0.396715	2.42e-05
prss59.1	2.52502	0.0002589	41.3589	0.726343	2.43e-05
appa	0.602	0.000260749	8897	0.149453	2.45e-05
nipbla	-0.597481	0.000261967	629.405	0.148382	2.46e-05
ENSDARG00000098963	1.6452	0.000261967	60.2744	0.455772	2.46e-05
pgpep1l	1.25125	0.00026344	62.1486	0.337321	2.48e-05
zgc:153738	1.20901	0.000264035	88.0062	0.324812	2.48e-05
LOC101883869	0.80155	0.000265763	161.117	0.205087	2.5e-05
eef1da	-0.681273	0.000267797	3322.12	0.171607	2.52e-05
eif4a1b	-0.745425	0.00026815	3372.13	0.189711	2.53e-05
l3mbtl3	2.27023	0.00026815	28.5236	0.649584	2.53e-05
mapk6	-0.571302	0.00026815	674.232	0.141564	2.53e-05
pbx1a	0.786162	0.00026815	3106.52	0.200951	2.53e-05
ENSDARG00000092358	1.47463	0.000268993	39.8242	0.406121	2.54e-05
pabpc1a	0.647808	0.00026958	35851.2	0.162272	2.55e-05
cnih2	-1.03548	0.000270833	92.147	0.273466	2.56e-05
efnb2a	0.452733	0.000272129	1759.6	0.110455	2.57e-05
npffr2a	1.31031	0.000272764	54.5316	0.356467	2.58e-05
optn	0.714808	0.000273838	325.192	0.181142	2.59e-05
rpl13	-0.547178	0.000274175	12024.6	0.135432	2.6e-05
5S_rRNA.9	-2.65634	0.000274448	15.7166	0.744919	2.6e-05
celf2	0.709094	0.000276083	1658.12	0.179479	2.62e-05
hectd1	-0.587703	0.000277564	1220.85	0.146364	2.63e-05
crygm2d16	-3.01631	0.000277683	8942.11	0.88816	2.64e-05
LOC100330978	1.07417	0.000278582	195.451	0.285621	2.65e-05
dhtkd1	-0.861515	0.000280729	398.786	0.223215	2.67e-05
gcc1	-0.966848	0.000281056	153.236	0.253434	2.67e-05
tmcc1a	1.35792	0.000282615	39.5105	0.371607	2.69e-05
nudcd3	-0.664318	0.000283986	353.988	0.167588	2.7e-05
cc2d1b	0.864826	0.000284685	382.224	0.224343	2.71e-05
ENSDARG00000096715	2.30788	0.000284964	16.3295	0.660058	2.71e-05
si:ch211-22i13.2	0.590022	0.000285352	628.775	0.14715	2.72e-05
ENSDARG00000094597	-2.77897	0.000285484	13.8181	0.781756	2.72e-05
cldni	1.0713	0.000287752	216.255	0.285342	2.75e-05
ACBD3	2.32582	0.000289686	21.6046	0.669095	2.77e-05
arfgef1	1.01138	0.0002943	1099.26	0.267803	2.81e-05
ENSDARG00000094791	0.830464	0.0002943	833.684	0.214815	2.81e-05
ENSDARG00000100229	1.51827	0.0002943	30.9007	0.420895	2.81e-05
prph2lb	-1.63025	0.000295922	61.004	0.457082	2.83e-05
rfx3	1.26122	0.000296392	41.4004	0.343415	2.84e-05
tmed7	0.537592	0.000297414	1431.57	0.133764	2.85e-05
pum2	1.44534	0.000298053	32.9793	0.39901	2.86e-05
scn1bb	-0.764627	0.000300801	427.308	0.196411	2.88e-05
nr3c1	0.587632	0.000302788	1805.5	0.147065	2.9e-05
mpeg1.2	2.10426	0.000305484	50.7238	0.605218	2.93e-05
efr3a	1.04895	0.000305524	103.899	0.280311	2.93e-05
si:ch211-209f23.7	1.976	0.000307231	23.8033	0.566013	2.95e-05
LOC101882355	-1.37495	0.000308012	61.2697	0.377168	2.96e-05
hsc70	-1.79492	0.000309009	87.0202	0.510225	2.97e-05
crygm2d5	-3.84324	0.000309009	4898.96	1.1623	2.97e-05
ZNF385D	0.968569	0.000309244	206.184	0.256379	2.98e-05
mif	-0.915904	0.000309578	138.476	0.240841	2.98e-05
scaper	0.868849	0.000310396	472.892	0.226899	2.99e-05
ENSDARG00000113315	1.98757	0.000311782	30.7623	0.569935	3.01e-05
ENSDARG00000099876	1.10671	0.000314388	49.0826	0.298146	3.04e-05
si:dkey-43p13.5	1.61885	0.000314388	28.0117	0.455683	3.03e-05
TENM1	-0.997344	0.000314894	172.119	0.264972	3.04e-05
srp9	-0.759228	0.000318622	205.207	0.195408	3.08e-05
cobl	-0.684479	0.000319819	536.223	0.174618	3.09e-05
fth1a	-0.488333	0.000320041	6929.79	0.12115	3.1e-05
si:dkey-256e7.8	1.37751	0.000320684	47.2031	0.381413	3.1e-05
cdk5r2a	-0.684253	0.000323084	1127.25	0.174632	3.13e-05
rnd3a	0.74825	0.000323385	2654.27	0.192602	3.13e-05
rap1b	0.645912	0.000327157	1099.4	0.163948	3.17e-05
sertad4	0.676524	0.000329374	587.063	0.172604	3.2e-05
alg12	0.784012	0.000330423	381.205	0.203301	3.21e-05
ehmt1b	0.642326	0.000334973	2508.32	0.163152	3.25e-05
slc20a1b	-0.663092	0.000335626	974.716	0.169101	3.26e-05
cyp2p10	0.818446	0.000335958	258.501	0.213572	3.27e-05
smtna	1.31605	0.000337338	55.2375	0.364018	3.28e-05
atp9b	1.5803	0.000337604	43.0235	0.446251	3.29e-05
traf3ip1	1.17708	0.000337868	54.6827	0.321236	3.29e-05
ccn2a	-0.901822	0.000337868	453.383	0.238111	3.29e-05
fam217bb	-1.39581	0.000338171	66.8247	0.387609	3.3e-05
mhc1zda	-1.13939	0.000341534	286.474	0.309934	3.33e-05
hpse	-1.54221	0.00034157	188.77	0.434677	3.33e-05
rims4	1.07662	0.000341644	64.8363	0.290319	3.34e-05
tdh2	0.657599	0.000343106	7678.61	0.16773	3.35e-05
naa25	0.646294	0.000344239	772.326	0.164631	3.36e-05
slc8a1b	1.26211	0.000345768	46.4575	0.346851	3.38e-05
clic5b	-1.91447	0.000346278	73.9711	0.5519	3.39e-05
GRXCR1	-1.07006	0.00034679	106.261	0.289057	3.39e-05
GPR139	0.632413	0.000349399	347.129	0.160976	3.42e-05
aff2	0.790871	0.000352902	1271.87	0.206167	3.46e-05
endou2	-1.99273	0.000353317	57.6178	0.575432	3.47e-05
prkar2aa	0.469686	0.000353317	1843.28	0.116858	3.46e-05
PIEZO2	0.968425	0.000353583	252.785	0.258977	3.47e-05
psmg3	-0.771639	0.000354511	209.055	0.200559	3.48e-05
adrb2a	0.823287	0.000355137	172.498	0.215864	3.49e-05
dlgap1a	1.68258	0.000356777	31.0862	0.47906	3.51e-05
trpc4a	1.04254	0.000357227	144.09	0.281707	3.51e-05
ywhag2	0.567956	0.000357879	7470.94	0.143269	3.52e-05
cryba1a	-1.88969	0.000358062	123.914	0.545766	3.53e-05
nagpa	1.42014	0.000358107	82.969	0.398502	3.53e-05
ENSDARG00000090381	1.75282	0.000359067	61.6797	0.502777	3.54e-05
fam20b	-0.771589	0.000359454	454.157	0.201023	3.54e-05
KIF21B	1.01121	0.000362258	140.162	0.272056	3.57e-05
c3a.1	1.41208	0.000362999	90.3289	0.396616	3.58e-05
mybphb	1.62404	0.000364815	67.1943	0.463866	3.6e-05
zgc:111983	1.15637	0.000373301	609.893	0.317235	3.69e-05
cryaa	-3.32724	0.000373301	131.375	1.0111	3.69e-05
sec23a	-0.610599	0.000373301	482.86	0.154611	3.69e-05
hdac4	0.88822	0.000373719	233.304	0.236034	3.7e-05
znf687b	-0.626086	0.000374452	504.468	0.16102	3.71e-05
ENSDARG00000117274	2.0299	0.000375061	45.8054	0.592731	3.72e-05
rps12	-0.572553	0.000375095	11962.2	0.14531	3.72e-05
hmgb1b	-0.526364	0.000375226	4688.14	0.13302	3.72e-05
amy2al2	2.55885	0.000375913	14.8741	0.759361	3.73e-05
tmbim4	-0.552551	0.00037597	1134.92	0.139751	3.73e-05
ints15	1.32295	0.000376819	126.771	0.370049	3.74e-05
cd44a	1.22557	0.000377917	68.7957	0.338975	3.76e-05
tpst1l	-0.747528	0.000378553	269.604	0.194815	3.76e-05
sec63	0.567845	0.000379968	1019.69	0.14369	3.78e-05
herc3	1.07107	0.000382151	105.078	0.2918	3.8e-05
dscama	0.925899	0.000383725	1276.78	0.247568	3.82e-05
ccdc34	1.6132	0.000383828	137.805	0.461553	3.82e-05
gabra6b	0.854936	0.000385506	82.3456	0.226393	3.84e-05
ENSDARG00000093167	1.46546	0.000387677	28.9936	0.415571	3.87e-05
cldn7b	1.15852	0.000389553	58.3501	0.319157	3.89e-05
cldn5b	-1.0915	0.000389553	80.9902	0.297534	3.89e-05
DST	-0.518125	0.000389553	1221.78	0.130318	3.89e-05
ENSDARG00000103037	2.30237	0.000395888	10.4492	0.674748	3.96e-05
si:dkey-68o6.6	1.99403	0.000397664	26.1171	0.586062	3.98e-05
akt3b	0.994678	0.000398779	104.423	0.268965	3.99e-05
si:dkey-28b4.8	-0.597715	0.000399233	1051.23	0.152895	4e-05
mbip	-0.974248	0.000399233	92.3528	0.262938	4e-05
si:ch73-29c22.1	2.06772	0.000399233	15.11	0.607673	4e-05
krt5	1.14906	0.000399236	3458.99	0.318969	4e-05
foxred2	-2.15421	0.000399899	27.955	0.637337	4.01e-05
col5a3a	1.55491	0.000399899	40.1914	0.446164	4.01e-05
SLC9A1	2.03592	0.000403689	29.4879	0.600504	4.05e-05
slc4a4a	0.529252	0.000404696	1761.06	0.134208	4.07e-05
ENSDARG00000095179	1.68466	0.000404696	165.135	0.486745	4.07e-05
zgc:194224	1.15224	0.000407611	127.805	0.318576	4.1e-05
ENSDARG00000094299	1.96605	0.000407829	26.4011	0.576434	4.1e-05
si:ch211-266g18.10	0.852172	0.000412262	1902.74	0.226819	4.15e-05
satb1a	1.40146	0.000412664	60.5766	0.397676	4.16e-05
KCNQ2	1.57641	0.000413695	31.3233	0.453138	4.17e-05
aqr	0.659096	0.000413901	672.082	0.170506	4.17e-05
pcdh1g29	2.28034	0.000414159	370.728	0.679559	4.18e-05
rprd2a	-0.752018	0.000416381	270.646	0.197613	4.2e-05
crygm2d15	-3.34488	0.00041652	8354.05	1.0367	4.21e-05
crygmxl1	-5.90906	0.000418992	6.69205	2.67468	4.23e-05
cfhl4	1.62773	0.000420956	66.4953	0.471405	4.25e-05
SYNGAP1	1.15028	0.000422832	88.6985	0.318894	4.28e-05
zgc:194990	1.26417	0.000426086	81.9678	0.354119	4.31e-05
znrf1	0.842708	0.000426787	1373.87	0.224639	4.32e-05
prkcba	1.32885	0.000429569	69.8875	0.375986	4.35e-05
slc30a9	-0.7075	0.000429612	302.704	0.184818	4.35e-05
cdh19	-1.60407	0.000430836	122.665	0.462232	4.37e-05
ENSDARG00000117329	-0.70066	0.000430836	431.748	0.183167	4.37e-05
cdc42bpb	0.590352	0.000432533	1435.99	0.151631	4.39e-05
MAP7D3	0.66597	0.000432798	1145.47	0.173034	4.39e-05
nsun4	-1.70197	0.000435231	28.9287	0.487997	4.42e-05
atf4b	-0.5242	0.000439197	3119.37	0.133604	4.46e-05
zgc:172051	1.49069	0.000439197	26.7418	0.428014	4.47e-05
ENSDARG00000103933	-2.00621	0.000439272	41.3055	0.591761	4.47e-05
cited2	-0.681936	0.00043978	373.571	0.177856	4.48e-05
st8sia1	-0.807129	0.000442293	402.515	0.214626	4.5e-05
ccdc50b	2.66857	0.00044349	11.8284	0.804324	4.52e-05
ttyh2l	-0.76706	0.000443501	318.119	0.20266	4.52e-05
hif1aa	-0.975758	0.000444473	117.626	0.265964	4.53e-05
ttll4	-1.92497	0.00044758	558.764	0.570661	4.57e-05
alpi.2	2.83248	0.000454889	12.814	0.854509	4.64e-05
prdm1b	1.84553	0.000462566	90.5043	0.546398	4.73e-05
ENSDARG00000094388	-0.885004	0.000463577	137.523	0.238839	4.74e-05
mfsd2aa	-4.40779	0.000467049	7.86427	1.45897	4.78e-05
ENSDARG00000095586	1.1556	0.000470141	61.9384	0.323966	4.81e-05
mdka	-0.812403	0.000470193	4266.75	0.216121	4.82e-05
phyhiplb	0.920769	0.000470193	129.298	0.250278	4.82e-05
fbxw2	-0.618809	0.000472636	260.013	0.160713	4.84e-05
zgc:101566	0.636277	0.000473032	1103.22	0.165644	4.85e-05
ppp4r4	-0.931783	0.000473883	117.74	0.253606	4.86e-05
tiam1b	1.07462	0.000475175	75.2553	0.298061	4.88e-05
ube2na	0.487808	0.000476674	1525.95	0.124302	4.89e-05
fam177a1	-0.624607	0.000477082	525.421	0.162851	4.9e-05
hid1a	0.866475	0.000483893	295.882	0.234122	4.97e-05
tdg.1	-0.775656	0.000485314	335.248	0.206693	4.99e-05
rpl7a	-0.628715	0.00048583	15165.5	0.163842	5e-05
lenep	-2.87741	0.000494053	361.129	0.893203	5.09e-05
hapstr1a	-0.696914	0.000494773	240.756	0.183582	5.1e-05
[truncated: 17,413 more rows]
