# Supplementary material for: Characterization of a novel zebrafish model of MTMR5-associated Charcot-Marie-Tooth disease type 4B3
Source: Brain Commun. 2025 Feb 18;7(2):fcaf077. doi: 10.1093/braincomms/fcaf077 (PMC11891516; doi:10.1093/braincomms/fcaf077)
Supplement: fcaf077_Supplementary_Data [file fcaf077_supplementary_data.zip › Supplementary_Table3_GOterms_Final.xlsx]

## Sheet: All GO terms (BP,MF,CC)
Upregulated GO terms - Biological Process (DEG padj<0.01, l2FC>1)
ID	Description	GeneRatio	BgRatio	pvalue	p.adjust	qvalue	Count	geneID
GO:0048667	cell morphogenesis involved in neuron differentiation	54/1027	479/18569	5.21081e-07	0.00126154	0.0011398	54	myo10l1/ahi1/ncaldb/sema6ba/pard3ab/myo10l3/kif5c/dscaml1/srrm4/lhx2b/si:dkey-40c11.2/efnb3b/ulk1b/lrtm2a/nos1/prdm14/cdkl5/map1aa/met/unk/map1ab/rab3ab/plxnb3/mecp2/ncam1b/cdk5r1a/plxna2/map1sa/thsd7aa/unc5db/alcama/cntn2/sema3b/nop56/mapk3/epha7/cdk5r1b/kalrnb/snx27b/dag1/pik3ca/stat3/ssbp3a/robo2/lhfpl5b/ush1c/ntm/nova1/whrna/anos1a/sema7a/tmie/tiam1b/ntn1a
GO:0007409	axonogenesis	49/1027	437/18569	2.04068e-06	0.00247024	0.00223186	49	myo10l1/ahi1/ncaldb/sema6ba/pard3ab/myo10l3/kif5c/dscaml1/srrm4/lhx2b/si:dkey-40c11.2/efnb3b/ulk1b/lrtm2a/nos1/prdm14/cdkl5/map1aa/met/map1ab/rab3ab/plxnb3/mecp2/ncam1b/cdk5r1a/plxna2/map1sa/thsd7aa/unc5db/alcama/cntn2/sema3b/nop56/mapk3/epha7/cdk5r1b/kalrnb/snx27b/dag1/pik3ca/stat3/ssbp3a/robo2/ntm/nova1/anos1a/sema7a/tiam1b/ntn1a
GO:0051261	protein depolymerization	16/1027	77/18569	3.83886e-06	0.00270221	0.00244145	16	add3b/cracd/lmod1b/tmod2/camsap2a/lmod2b/add3a/map1b/map1aa/map1ab/map1sa/cfl1l/gsna/cfl2/kif18a/nckap5l
GO:0006325	chromatin organization	40/1027	337/18569	4.46463e-06	0.00270221	0.00244145	40	smarca2/hdac5/cfdp1/brd9/ssrp1b/baz1a/kmt2bb/baz1b/brd4/daxx/hdgfl2/brd3a/brd2b/chd2/brd3b/brdt/nsd3/nrde2/prdm14/atxn7l3b/atrx/nsd1a/fam50a/rnf20/chaf1a/ino80/rrp8/psip1a/kdm4aa/mbtd1/satb1a/si:ch211-119o8.6/chd4b/rbl1/kdm7aa/dicer1/shprh/chd7/arb2a/usp22
GO:0048812	neuron projection morphogenesis	52/1027	500/18569	8.97706e-06	0.00337784	0.00305187	52	myo10l1/ahi1/ncaldb/sema6ba/pard3ab/myo10l3/kif5c/dscaml1/srrm4/lhx2b/si:dkey-40c11.2/pacsin1a/efnb3b/ulk1b/lrtm2a/nos1/nrn1a/prdm14/cdkl5/map1aa/met/map1ab/rab3ab/plxnb3/mecp2/ncam1b/cdk5r1a/plxna2/map1sa/thsd7aa/unc5db/alcama/cntn2/sema3b/nop56/mapk3/epha7/cdk5r1b/kalrnb/snx27b/dag1/pik3ca/stat3/ssbp3a/robo2/ntm/chd7/nova1/anos1a/sema7a/tiam1b/ntn1a
GO:0061564	axon development	51/1027	488/18569	9.55219e-06	0.00337784	0.00305187	51	myo10l1/ahi1/ncaldb/sema6ba/pard3ab/myo10l3/kif5c/dscaml1/srrm4/lhx2b/si:dkey-40c11.2/efnb3b/ulk1b/lrtm2a/nos1/prdm14/cdkl5/map1aa/met/map1ab/rab3ab/plxnb3/nfia/mecp2/ncam1b/cdk5r1a/plxna2/map1sa/thsd7aa/unc5db/alcama/cntn2/sema3b/nop56/mapk3/epha7/cdk5r1b/kalrnb/ptena/snx27b/dag1/pik3ca/stat3/ssbp3a/robo2/ntm/nova1/anos1a/sema7a/tiam1b/ntn1a
GO:0071824	protein-DNA complex organization	42/1027	373/18569	9.76658e-06	0.00337784	0.00305187	42	smarca2/hdac5/cfdp1/brd9/ssrp1b/baz1a/kmt2bb/baz1b/brd4/brf1a/daxx/hdgfl2/brd3a/brd2b/chd2/brd3b/brdt/nsd3/nrde2/prdm14/atxn7l3b/atrx/nsd1a/fam50a/rnf20/chaf1a/ino80/rrp8/psip1a/kdm4aa/mbtd1/satb1a/si:ch211-119o8.6/chd4b/rbl1/kdm7aa/dicer1/shprh/chd7/dlgap5/arb2a/usp22
GO:1901879	regulation of protein depolymerization	12/1027	53/18569	2.48995e-05	0.0075352	0.00680804	12	add3b/cracd/lmod1b/tmod2/camsap2a/lmod2b/add3a/map1b/map1aa/map1ab/map1sa/gsna
GO:0050954	sensory perception of mechanical stimulus	12/1027	58/18569	6.44719e-05	0.0151621	0.0136989	12	tmc2b/tmc2a/otofa/tmc1/atp2b1a/mecp2/cldn7b/robo2/lhfpl5b/ush1c/whrna/tmie
GO:0008544	epidermis development	18/1027	116/18569	6.62782e-05	0.0151621	0.0136989	18	foxi3b/pax5/mafgb/znf750/pho/irf6/otofb/zgc:158846/scel/krt4/stat3/si:dkey-222f2.1/krt5/lhfpl5b/ush1c/whrna/tmie/gfi1ab
GO:0006338	chromatin remodeling	27/1027	217/18569	6.88902e-05	0.0151621	0.0136989	27	smarca2/cfdp1/baz1a/baz1b/brd4/daxx/hdgfl2/brd3a/brd2b/chd2/brd3b/brdt/nrde2/prdm14/atrx/nsd1a/chaf1a/ino80/rrp8/psip1a/kdm4aa/satb1a/chd4b/dicer1/shprh/chd7/arb2a
GO:0043244	regulation of protein-containing complex disassembly	13/1027	69/18569	9.01182e-05	0.0168496	0.0152236	13	add3b/cracd/lmod1b/tmod2/camsap2a/lmod2b/add3a/map1b/map1aa/map1ab/map1sa/gsna/ogfod1
GO:0045944	positive regulation of transcription by RNA polymerase II	36/1027	332/18569	9.04769e-05	0.0168496	0.0152236	36	pparda/myog/smarca2/fgf2/taf3/mdc1/plac8.1/med1/znf750/brd4/si:dkey-68o6.6/med19b/crtc1a/vdrb/hoxc4a/gtf2f1/ar/mrtfaa/thrap3b/si:dkey-68o6.5/rxrba/atad2b/hipk2/hoxd4a/purbb/med19a/fgf1a/abraa/ssbp3a/tet3/crebbpa/mef2aa/bcl11ba/mef2d/lpin1a/raraa
GO:0017156	calcium-ion regulated exocytosis	10/1027	44/18569	0.000113589	0.0196429	0.0177473	10	syt1b/syt2a/syt11b/syt3/rab3ab/rph3ab/rims2b/syt7b/baiap3/rims4
GO:0045109	intermediate filament organization	7/1027	22/18569	0.000126971	0.0204931	0.0185155	7	nefmb/neflb/zgc:158846/nefla/krt4/si:dkey-222f2.1/krt5
GO:0048791	calcium ion-regulated exocytosis of neurotransmitter	6/1027	16/18569	0.000139785	0.0211511	0.01911	6	syt1b/syt2a/syt11b/rims2b/syt7b/rims4
GO:0009913	epidermal cell differentiation	15/1027	93/18569	0.000169088	0.0240802	0.0217564	15	foxi3b/pax5/mafgb/pho/otofb/zgc:158846/krt4/stat3/si:dkey-222f2.1/krt5/lhfpl5b/ush1c/whrna/tmie/gfi1ab
GO:0010720	positive regulation of cell development	15/1027	94/18569	0.000191081	0.0257005	0.0232203	15	myog/brd4/si:dkey-40c11.2/fxr1/cdkl5/plxnb3/plxna2/alcama/cntn2/stat3/robo2/chd7/sema7a/tiam1b/tmem64
GO:0036465	synaptic vesicle recycling	10/1027	47/18569	0.000203859	0.0259759	0.0234692	10	ap3d1/otofa/syt1b/nlgn1/itsn2b/syt2a/otofb/dnm1a/gripap1/fcho2
GO:0099003	vesicle-mediated transport in synapse	16/1027	108/18569	0.000286123	0.027425	0.0247785	16	ap3d1/otofa/syt1b/nlgn1/itsn2b/syt2a/syt11b/otofb/rab3ab/dnm1a/rims2b/gripap1/syt7b/fcho2/rims4/dnajc5aa
GO:0099504	synaptic vesicle cycle	16/1027	108/18569	0.000286123	0.027425	0.0247785	16	ap3d1/otofa/syt1b/nlgn1/itsn2b/syt2a/syt11b/otofb/rab3ab/dnm1a/rims2b/gripap1/syt7b/fcho2/rims4/dnajc5aa
GO:0048589	developmental growth	39/1027	392/18569	0.000288946	0.027425	0.0247785	39	myo10l1/ncaldb/sema6ba/pard3ab/kdm6bb/myog/cacna1c/myo10l3/wt1b/apobec2b/si:dkey-40c11.2/ulk1b/smc1a/nos1/nrn1a/cdkl5/kmt5c/pho/wwc1/ptk7a/igf1ra/thsd7aa/agr1/nipblb/cntn2/sema3b/fto/fgf1a/pik3ca/stat3/pdgfba/robo2/krt5/sema7a/zeb2b/nrg1/fcho2/ntn1a/axin1
GO:0032984	protein-containing complex disassembly	18/1027	130/18569	0.000291034	0.027425	0.0247785	18	add3b/cracd/lmod1b/tmod2/camsap2a/lmod2b/add3a/map1b/map1aa/map1ab/map1sa/lix1l/cfl1l/gsna/ogfod1/cfl2/kif18a/nckap5l
GO:0007605	sensory perception of sound	10/1027	49/18569	0.000292623	0.027425	0.0247785	10	tmc2b/tmc2a/otofa/tmc1/atp2b1a/cldn7b/lhfpl5b/ush1c/whrna/tmie
GO:0051642	centrosome localization	5/1027	12/18569	0.000292722	0.027425	0.0247785	5	pard3ab/pard3ba/spout1/dlgap5/ints13
GO:0055090	acylglycerol homeostasis	6/1027	18/18569	0.000294527	0.027425	0.0247785	6	apoa1b/apoa4b.2/pla2g12b/apoa1a/fabp2/zgc:162608
GO:0007019	microtubule depolymerization	7/1027	25/18569	0.000309309	0.0277347	0.0250582	7	camsap2a/map1b/map1aa/map1ab/map1sa/kif18a/nckap5l
GO:0050772	positive regulation of axonogenesis	8/1027	34/18569	0.000426338	0.0345105	0.0311802	8	si:dkey-40c11.2/cdkl5/plxnb3/plxna2/cntn2/robo2/sema7a/tiam1b
GO:0034329	cell junction assembly	21/1027	169/18569	0.000432075	0.0345105	0.0311802	21	cldn15lb/cldn15a/si:dkey-92j12.5/cldn5a/nlgn1/gabra5/cldn15la/cdh17/mecp2/lrrc4ba/lsr/patj/dsg2.1/nbeaa/pleca/gabra4/fn1b/cldn7b/robo2/oclna/cldni
GO:0031114	regulation of microtubule depolymerization	5/1027	13/18569	0.00045406	0.0345105	0.0311802	5	camsap2a/map1b/map1aa/map1ab/map1sa
GO:0061842	microtubule organizing center localization	5/1027	13/18569	0.00045406	0.0345105	0.0311802	5	pard3ab/pard3ba/spout1/dlgap5/ints13
GO:0051346	negative regulation of hydrolase activity	11/1027	61/18569	0.000459276	0.0345105	0.0311802	11	kng1/serpinb14/fetub/serpina1/serpinf2b/bcl2a/serpina1l/rnf34b/ahsg1/uri1/serpinb1l3
GO:0008361	regulation of cell size	15/1027	102/18569	0.000474969	0.0345105	0.0311802	15	ncaldb/sema6ba/pard3ab/si:dkey-40c11.2/ulk1b/cdkl5/slc12a5b/cntn2/sema3b/pik3ca/stat3/si:ch211-178n15.1/robo2/sema7a/ntn1a
GO:0010951	negative regulation of endopeptidase activity	10/1027	52/18569	0.000484659	0.0345105	0.0311802	10	kng1/serpinb14/fetub/serpina1/serpinf2b/bcl2a/serpina1l/rnf34b/ahsg1/serpinb1l3
GO:0032870	cellular response to hormone stimulus	23/1027	195/18569	0.000501412	0.0346834	0.0313364	23	fbp1b/pparda/hamp/med1/stat6/c3a.2/c9/ar/pid1/esrra/ghra/grb10b/stxbp4/adgrl3.1/esr1/ucp1/anxa1b/pck1/stat3/esrrga/lpin1a/irs2b/raraa
GO:0035622	intrahepatic bile duct development	6/1027	20/18569	0.000559051	0.0348372	0.0314754	6	cldn15lb/gpc1a/cdk5r1a/snapc4/zeb2b/onecut1
GO:0032535	regulation of cellular component size	24/1027	209/18569	0.000565998	0.0348372	0.0314754	24	ncaldb/sema6ba/add3b/pard3ab/cracd/lmod1b/tmod2/si:dkey-40c11.2/lmod2b/ulk1b/add3a/cdkl5/zgc:158689/slc12a5b/kank4/cntn2/sema3b/pik3ca/stat3/si:ch211-178n15.1/robo2/gsna/sema7a/ntn1a
GO:0010466	negative regulation of peptidase activity	10/1027	53/18569	0.00056819	0.0348372	0.0314754	10	kng1/serpinb14/fetub/serpina1/serpinf2b/bcl2a/serpina1l/rnf34b/ahsg1/serpinb1l3
GO:0030042	actin filament depolymerization	9/1027	44/18569	0.000573791	0.0348372	0.0314754	9	add3b/cracd/lmod1b/tmod2/lmod2b/add3a/cfl1l/gsna/cfl2
GO:0043086	negative regulation of catalytic activity	16/1027	115/18569	0.000586698	0.0348372	0.0314754	16	kng1/si:dkey-175m17.7/serpinb14/fetub/prkar1ab/serpina1/serpinf2b/bcl2a/zfyve28/serpina1l/rnf34b/ahsg1/uri1/cbl/prkrip1/serpinb1l3
GO:0034330	cell junction organization	30/1027	286/18569	0.000589974	0.0348372	0.0314754	30	cldn15lb/cldn15a/si:dkey-92j12.5/cldn5a/cacnb3a/nlgn1/si:dkey-40c11.2/gabra5/cldn15la/ptk7a/rab3ab/cdh17/mecp2/sez6l2/lrrc4ba/gripap1/lsr/patj/nop56/dsg2.1/nbeaa/ppfia3/pleca/gabra4/fn1b/cldn7b/robo2/oclna/ush1c/cldni
GO:0120192	tight junction assembly	10/1027	54/18569	0.000663281	0.0359213	0.0324548	10	cldn15lb/cldn15a/si:dkey-92j12.5/cldn5a/cldn15la/lsr/patj/cldn7b/oclna/cldni
GO:0120193	tight junction organization	10/1027	54/18569	0.000663281	0.0359213	0.0324548	10	cldn15lb/cldn15a/si:dkey-92j12.5/cldn5a/cldn15la/lsr/patj/cldn7b/oclna/cldni
GO:0030193	regulation of blood coagulation	5/1027	14/18569	0.000674268	0.0359213	0.0324548	5	kng1/serpinf2b/plg/f2/fga
GO:1900046	regulation of hemostasis	5/1027	14/18569	0.000674268	0.0359213	0.0324548	5	kng1/serpinf2b/plg/f2/fga
GO:1903305	regulation of regulated secretory pathway	9/1027	45/18569	0.000682519	0.0359213	0.0324548	9	syt1b/syt2a/syt11b/syt3/rph3ab/rims2b/syt7b/baiap3/rims4
GO:0022603	regulation of anatomical structure morphogenesis	33/1027	330/18569	0.000750327	0.0386498	0.0349201	33	sema6ba/pard3ab/fmnl2a/vat1/si:dkey-40c11.2/palm3/ulk1b/cdc42se2/msnb/cdkl5/plxnb3/mtdhb/plxna2/gdnfa/ezra/marchf5/alcama/cntn2/sema3b/rnf213a/ptena/fgf1a/zeb1a/pik3ca/fn1b/stat3/robo2/ptenb/sema7a/tiam1b/flot2a/adgrb1a/ntn1a
GO:0048638	regulation of developmental growth	15/1027	108/18569	0.000876041	0.0426367	0.0385221	15	ncaldb/sema6ba/pard3ab/si:dkey-40c11.2/ulk1b/cdkl5/kmt5c/wwc1/cntn2/sema3b/fto/pik3ca/robo2/sema7a/ntn1a
GO:0017157	regulation of exocytosis	12/1027	76/18569	0.000898122	0.0426367	0.0385221	12	rab27b/syt1b/syt2a/syt11b/syt3/rab3ab/rph3ab/rims2b/syt7b/rab3da/baiap3/rims4
GO:0031507	heterochromatin formation	8/1027	38/18569	0.000943622	0.0426367	0.0385221	8	smarca2/baz1a/nrde2/prdm14/nsd1a/rrp8/dicer1/arb2a
GO:0045103	intermediate filament-based process	8/1027	38/18569	0.000943622	0.0426367	0.0385221	8	nefmb/neflb/zgc:158846/nefla/pleca/krt4/si:dkey-222f2.1/krt5
GO:0045104	intermediate filament cytoskeleton organization	8/1027	38/18569	0.000943622	0.0426367	0.0385221	8	nefmb/neflb/zgc:158846/nefla/pleca/krt4/si:dkey-222f2.1/krt5
GO:0045055	regulated exocytosis	13/1027	87/18569	0.000951481	0.0426367	0.0385221	13	rab11fip1a/otofa/syt1b/syt2a/syt11b/otofb/syt3/rab3ab/rph3ab/rims2b/syt7b/baiap3/rims4
GO:0045893	positive regulation of DNA-templated transcription	44/1027	488/18569	0.000999581	0.0426367	0.0385221	44	pparda/myog/smarca2/fgf2/taf3/mdc1/plac8.1/mafgb/kmt2bb/med1/znf750/brd4/si:dkey-68o6.6/med19b/crtc1a/vdrb/hoxc4a/gtf2f1/ar/atxn7l3b/irf6/mrtfaa/thrap3b/nfia/si:dkey-68o6.5/rxrba/nfixb/atad2b/hipk2/hoxd4a/purbb/med19a/fgf1a/abraa/smarcc2/ssbp3a/tp53inp1/tet3/crebbpa/mef2aa/bcl11ba/mef2d/lpin1a/raraa
GO:1902680	positive regulation of RNA biosynthetic process	44/1027	488/18569	0.000999581	0.0426367	0.0385221	44	pparda/myog/smarca2/fgf2/taf3/mdc1/plac8.1/mafgb/kmt2bb/med1/znf750/brd4/si:dkey-68o6.6/med19b/crtc1a/vdrb/hoxc4a/gtf2f1/ar/atxn7l3b/irf6/mrtfaa/thrap3b/nfia/si:dkey-68o6.5/rxrba/nfixb/atad2b/hipk2/hoxd4a/purbb/med19a/fgf1a/abraa/smarcc2/ssbp3a/tp53inp1/tet3/crebbpa/mef2aa/bcl11ba/mef2d/lpin1a/raraa
GO:0040007	growth	39/1027	418/18569	0.00100725	0.0426367	0.0385221	39	myo10l1/ncaldb/sema6ba/pard3ab/kdm6bb/myog/cacna1c/myo10l3/wt1b/apobec2b/si:dkey-40c11.2/ulk1b/smc1a/nos1/nrn1a/cdkl5/kmt5c/pho/wwc1/ptk7a/igf1ra/thsd7aa/agr1/nipblb/cntn2/sema3b/fto/fgf1a/pik3ca/stat3/pdgfba/robo2/krt5/sema7a/zeb2b/nrg1/fcho2/ntn1a/axin1
GO:0060627	regulation of vesicle-mediated transport	19/1027	156/18569	0.00101384	0.0426367	0.0385221	19	rab27b/syt1b/pacsin1a/syt2a/msnb/syt11b/otofb/syt3/rab3ab/rph3ab/smap1/rims2b/gripap1/ezra/syt7b/rab3da/baiap3/rims4/dnajc5aa
GO:0071383	cellular response to steroid hormone stimulus	7/1027	30/18569	0.00102816	0.0426367	0.0385221	7	hamp/ar/esrra/esr1/anxa1b/pck1/esrrga
GO:0060560	developmental growth involved in morphogenesis	22/1027	193/18569	0.00103906	0.0426367	0.0385221	22	myo10l1/ncaldb/sema6ba/pard3ab/myo10l3/si:dkey-40c11.2/ulk1b/nos1/nrn1a/cdkl5/ptk7a/thsd7aa/cntn2/sema3b/fgf1a/pik3ca/stat3/robo2/sema7a/zeb2b/fcho2/ntn1a
GO:0061009	common bile duct development	6/1027	23/18569	0.00126259	0.0489484	0.0442247	6	cldn15lb/gpc1a/cdk5r1a/snapc4/zeb2b/onecut1
GO:0048588	developmental cell growth	17/1027	135/18569	0.00126366	0.0489484	0.0442247	17	myo10l1/ncaldb/sema6ba/pard3ab/myo10l3/si:dkey-40c11.2/ulk1b/nos1/nrn1a/cdkl5/thsd7aa/cntn2/sema3b/pik3ca/robo2/sema7a/ntn1a
GO:0017158	regulation of calcium ion-dependent exocytosis	7/1027	31/18569	0.00126542	0.0489484	0.0442247	7	syt1b/syt2a/syt11b/syt3/rph3ab/syt7b/baiap3
GO:0061387	regulation of extent of cell growth	12/1027	79/18569	0.00127375	0.0489484	0.0442247	12	ncaldb/sema6ba/pard3ab/si:dkey-40c11.2/ulk1b/cdkl5/cntn2/sema3b/pik3ca/robo2/sema7a/ntn1a
Upregulated GO terms - Molecular Function (DEG padj<0.01, l2FC>1)
ID	Description	GeneRatio	BgRatio	pvalue	p.adjust	qvalue	Count	geneID
GO:0042393	histone binding	25/1011	149/18247	6.44382e-07	0.000424647	0.000404265	25	kdm6bb/smarca2/l3mbtl3/brd9/ssrp1b/baz1b/phf14/brd4/daxx/hdgfl2/brd3a/brd2b/chd2/brd3b/brdt/atrx/ino80/rrp8/rsf1b.1/atad2b/brd7/chd4b/smarcc2/zgc:152774/chd7
GO:0070577	lysine-acetylated histone binding	7/1011	14/18247	3.82134e-06	0.00083942	0.000799129	7	brd9/brd4/brd3a/brd2b/brd3b/brdt/brd7
GO:0140033	acetylation-dependent protein binding	7/1011	14/18247	3.82134e-06	0.00083942	0.000799129	7	brd9/brd4/brd3a/brd2b/brd3b/brdt/brd7
GO:0015631	tubulin binding	30/1011	255/18247	8.21121e-05	0.0126568	0.0120493	30	lrriq1/ncaldb/map9/map6b/kif5c/agtpbp1/camsap2a/mapta/si:ch211-163b2.4/gas2b/map1b/maco1a/map1aa/mtus2a/map1ab/ccser2b/dnm1a/map1sa/gapdh/clip3/map4l/si:busm1-105l16.2/kif26ba/traf3ip1/mapre3a/dlgap5/kif18a/ttll7/ccser2a/si:ch211-51a19.5
GO:0008017	microtubule binding	26/1011	209/18247	9.60305e-05	0.0126568	0.0120493	26	map9/map6b/kif5c/camsap2a/mapta/si:ch211-163b2.4/gas2b/map1b/maco1a/map1aa/mtus2a/map1ab/ccser2b/dnm1a/map1sa/gapdh/clip3/map4l/si:busm1-105l16.2/kif26ba/traf3ip1/mapre3a/dlgap5/kif18a/ccser2a/si:ch211-51a19.5
GO:0005516	calmodulin binding	17/1011	117/18247	0.000242276	0.02661	0.0253327	17	cacna1c/map6b/camsap2a/camk2a/nos1/invs/iqcg/slc8a4a/akap12a/ppp3cca/ppp3ccb/slc8a1b/ryr1b/epb41b/mknk2b/cald1a/lsp1a
GO:0140030	modification-dependent protein binding	14/1011	91/18247	0.000462864	0.0390443	0.0371702	14	kdm6bb/brd9/otud7b/brd4/hdgfl2/brd3a/brd2b/brd3b/brdt/atrx/rrp8/brd7/zgc:152774/phf20l1
GO:0030414	peptidase inhibitor activity	18/1011	135/18247	0.000473982	0.0390443	0.0371702	18	kng1/serpinb14/fetub/serpina1/serpinf2b/c3a.2/tinagl1/a2ml/c5/serpina1l/si:dkeyp-73b11.8/itih2/c3a.1/itih3a.1/spint2/ahsg1/anos1a/serpinb1l3
Upregulated GO terms - Cellular Component (DEG padj<0.01, l2FC>1)
ID	Description	GeneRatio	BgRatio	pvalue	p.adjust	qvalue	Count	geneID
GO:0005882	intermediate filament	17/1077	72/19171	3.51249e-07	0.000100203	8.71941e-05	17	neff1/nefmb/neflb/zgc:158846/krt96/nefla/krt91/pleca/krt4/desma/si:dkey-222f2.1/krt92/krt5/si:dkey-183i3.5/krt1-19e/iffo1a/cyt1l
GO:0045111	intermediate filament cytoskeleton	17/1077	74/19171	5.34415e-07	0.000100203	8.71941e-05	17	neff1/nefmb/neflb/zgc:158846/krt96/nefla/krt91/pleca/krt4/desma/si:dkey-222f2.1/krt92/krt5/si:dkey-183i3.5/krt1-19e/iffo1a/cyt1l
GO:0014069	postsynaptic density	21/1077	116/19171	1.76539e-06	0.000152951	0.000133094	21	dlg2/add3b/cacna1c/grin2da/grm1b/si:dkey-40c11.2/grin2ca/nos1/neurl1aa/add3a/atp2b2/grid1b/dlgap1a/lrrc4ba/kalrnb/ptena/shisa9b/ptenb/shank1/ppp1r9ala/adgrb1a
GO:0032279	asymmetric synapse	21/1077	117/19171	2.03935e-06	0.000152951	0.000133094	21	dlg2/add3b/cacna1c/grin2da/grm1b/si:dkey-40c11.2/grin2ca/nos1/neurl1aa/add3a/atp2b2/grid1b/dlgap1a/lrrc4ba/kalrnb/ptena/shisa9b/ptenb/shank1/ppp1r9ala/adgrb1a
GO:0098984	neuron to neuron synapse	21/1077	117/19171	2.03935e-06	0.000152951	0.000133094	21	dlg2/add3b/cacna1c/grin2da/grm1b/si:dkey-40c11.2/grin2ca/nos1/neurl1aa/add3a/atp2b2/grid1b/dlgap1a/lrrc4ba/kalrnb/ptena/shisa9b/ptenb/shank1/ppp1r9ala/adgrb1a
GO:0005730	nucleolus	34/1077	264/19171	5.51638e-06	0.000344773	0.000300013	34	ttf1.2/zgc:173742/ssrp1b/upf3a/ttf1.5/daxx/rpf1/pho/ttf1.1/upf3b/ttf1.6/kri1/rbm19/rrp8/nop56/polr1f/top1a/rnf213a/ddx18/bms1/ddx51/rbm28/gpatch4/dkc1/esf1/nop58/nop2/mybbp1a/zcchc17/dedd1/rbm14b/prkrip1/exosc1/pdcd11
GO:0099572	postsynaptic specialization	21/1077	126/19171	6.90271e-06	0.000369788	0.000321781	21	dlg2/add3b/cacna1c/grin2da/grm1b/si:dkey-40c11.2/grin2ca/nos1/neurl1aa/add3a/atp2b2/grid1b/dlgap1a/lrrc4ba/kalrnb/ptena/shisa9b/ptenb/shank1/ppp1r9ala/adgrb1a
GO:0098794	postsynapse	36/1077	293/19171	8.66651e-06	0.000406243	0.000353503	36	dlg2/add3b/cacna1c/grin2da/grm1b/kcnc1b/si:dkey-40c11.2/nefmb/grin2ca/nos1/atad1b/neurl1aa/add3a/gabra5/atp2b2/grid1b/dlgap1a/slc8a4a/neflb/rab3ab/rph3ab/kcnma1a/lrrc4ba/nefla/gripap1/kalrnb/ptena/kcnd3/dag1/gabra4/slc8a1b/shisa9b/ptenb/shank1/ppp1r9ala/adgrb1a
GO:0099513	polymeric cytoskeletal fiber	41/1077	374/19171	3.37191e-05	0.00140496	0.00122256	41	map9/dnah9l/map6b/kif5c/diaph3/neff1/cspp1b/si:dkey-40c11.2/camsap2a/nefmb/mapta/fign/map1b/map1aa/neflb/dctn1a/map1ab/zgc:158846/dnm1a/krt96/map1sa/nefla/clip3/krt91/map4l/pleca/krt4/desma/si:dkey-222f2.1/krt92/golga2/krt5/mapre3a/si:dkey-183i3.5/krt1-19e/iffo1a/lzts2b/cyt1l/kif18a/nckap5l/aurka
GO:0043025	neuronal cell body	16/1077	104/19171	0.000219395	0.0082273	0.0071592	16	dlg2/cacna1c/cacna1ab/kcnc1b/kcna1a/pde1a/map1aa/ptk7a/map1ab/sez6l2/cdk5r1a/map1sa/cdk5r1b/kcnd3/hsp90aa1.2/th
GO:0044297	cell body	16/1077	107/19171	0.000306168	0.0104376	0.0090825	16	dlg2/cacna1c/cacna1ab/kcnc1b/kcna1a/pde1a/map1aa/ptk7a/map1ab/sez6l2/cdk5r1a/map1sa/cdk5r1b/kcnd3/hsp90aa1.2/th
GO:0034362	low-density lipoprotein particle	5/1077	13/19171	0.000488209	0.0152565	0.0132759	5	apoa1b/apoc2/apoa4b.2/apoa1a/zgc:162608
GO:0005923	bicellular tight junction	15/1077	102/19171	0.000559685	0.0161447	0.0140488	15	cldn15lb/pard3ab/cldn15a/si:dkey-92j12.5/cldn5a/pard3ba/amot/frmd4a/cldn15la/lsr/patj/f11r.1/cldn7b/oclna/cldni
GO:0070160	tight junction	15/1077	104/19171	0.000689543	0.016979	0.0147747	15	cldn15lb/pard3ab/cldn15a/si:dkey-92j12.5/cldn5a/pard3ba/amot/frmd4a/cldn15la/lsr/patj/f11r.1/cldn7b/oclna/cldni
GO:0034364	high-density lipoprotein particle	5/1077	14/19171	0.000724436	0.016979	0.0147747	5	apoa1b/apoc2/apoa4b.2/apoa1a/zgc:162608
GO:0042627	chylomicron	5/1077	14/19171	0.000724436	0.016979	0.0147747	5	apoa1b/apoc2/apoa4b.2/apoa1a/zgc:162608
GO:0097060	synaptic membrane	24/1077	213/19171	0.000924321	0.0194371	0.0169137	24	dlg2/cacna1c/otofa/grin2da/grm1b/kcnc1b/si:dkey-40c11.2/itsn2b/efnb3b/grin2ca/atad1b/gabra5/atp2b2/grid1b/otofb/rph3ab/kcnma1a/lrrc4ba/rims2b/kcnd3/dag1/gabra4/shisa9b/rims4
GO:0030424	axon	26/1077	239/19171	0.000978147	0.0194371	0.0169137	26	dlg2/myo10l1/ap3d1/myo10l3/dscaml1/kcnc1b/syt1b/nefmb/syt2a/syt11b/kcna1a/slc8a4a/neflb/dctn1a/ptk7a/igf1ra/rab3ab/cdk5r1a/nefla/alcama/cntn2/cdk5r1b/syt7b/slc6a1a/slc8a1b/th
GO:0034361	very-low-density lipoprotein particle	5/1077	15/19171	0.00103665	0.0194371	0.0169137	5	apoa1b/apoc2/apoa4b.2/apoa1a/zgc:162608
GO:0034385	triglyceride-rich plasma lipoprotein particle	5/1077	15/19171	0.00103665	0.0194371	0.0169137	5	apoa1b/apoc2/apoa4b.2/apoa1a/zgc:162608
GO:0043296	apical junction complex	15/1077	109/19171	0.00113056	0.0201887	0.0175677	15	cldn15lb/pard3ab/cldn15a/si:dkey-92j12.5/cldn5a/pard3ba/amot/frmd4a/cldn15la/lsr/patj/f11r.1/cldn7b/oclna/cldni
GO:0005911	cell-cell junction	30/1077	295/19171	0.00125096	0.0213231	0.0185549	30	cldn15lb/magixa/pard3ab/cldn15a/si:dkey-92j12.5/cldn5a/pard3ba/gjc4a.2/amot/cntnap1/msnb/frmd4a/ajap1/dspb/cldn15la/ptk7a/cdh17/pals2a/ezra/lsr/patj/gjb8/dsg2.1/ccdc85a/desma/f11r.1/cldn7b/oclna/cldni/mpp2a
GO:0032994	protein-lipid complex	5/1077	18/19171	0.00256899	0.0385349	0.0335321	5	apoa1b/apoc2/apoa4b.2/apoa1a/zgc:162608
GO:0034358	plasma lipoprotein particle	5/1077	18/19171	0.00256899	0.0385349	0.0335321	5	apoa1b/apoc2/apoa4b.2/apoa1a/zgc:162608
GO:1990777	lipoprotein particle	5/1077	18/19171	0.00256899	0.0385349	0.0335321	5	apoa1b/apoc2/apoa4b.2/apoa1a/zgc:162608
GO:0036477	somatodendritic compartment	29/1077	301/19171	0.00332753	0.0479932	0.0417625	29	dlg2/htr7c/cacna1c/cacna1ab/kcnc1b/si:dkey-40c11.2/nos1/cdkl5/gabra5/kcna1a/pde1a/map1aa/ptk7a/map1ab/sez6l2/cdk5r1a/map1sa/alcama/epha7/cdk5r1b/ptena/kcnd3/gabra4/shisa9b/hsp90aa1.2/ptenb/th/ppp1r9ala/adgrb1a
Downregulated GO terms - Biological Process (DEG padj<0.01, l2FC<-1)
ID	Description	GeneRatio	BgRatio	pvalue	p.adjust	qvalue	Count	geneID
GO:0002088	lens development in camera-type eye	53/206	114/18569	1.21676e-74	1.22771e-71	1.22771e-71	53	crygmxl1/crygm5/crygm2e/cryba2b/crybgx/crybb1/cryba4/crybb1l2/si:dkey-57a22.15/crygm2d9/crygm2d13/crygm7/crygm2d3/cryba2a/crygmx/crybb1l1/crygm2d20/crygn2/crygn1/crygm2d17/crygm2d2/crygm2d12/cryba1l1/crybb2/crygm2d5/cryba1b/crygm2c/crygm2d10/crygm2d21/crygm2d8/crygmxl2/crygm2a/crygm2d11/crygm2f/plaat1/crygm2d7/crygm2d14/dnase1l1l/zgc:153846/crygm2d15/cryaa/crygm2d18/crygm2d1/mipb/crygm2d16/crygm2…
GO:0007601	visual perception	47/206	162/18569	2.87946e-54	1.45269e-51	1.45269e-51	47	crygmxl1/crygm5/crygm2e/cryba2b/crybgx/crybb1/cryba4/tmtops3b/crybb1l2/si:dkey-57a22.15/crygm2d9/crygm2d13/crygm7/crygm2d3/cryba2a/crygmx/crybb1l1/crygm2d20/crygn2/crygn1/crygm2d17/crygm2d2/crygm2d12/cryba1l1/crybb2/crygm2d5/cryba1b/crygm2c/crygm2d10/crygm2d21/crygm2d8/crygmxl2/crygm2a/crygm2d11/crygm2f/crygm2d7/crygm2d14/zgc:153846/crygm2d15/cryaa/crygm2d18/crygm2d1/crygm2d16/crygm2d6/cryba1l2/c…
GO:0050953	sensory perception of light stimulus	47/206	164/18569	5.57602e-54	1.8754e-51	1.8754e-51	47	crygmxl1/crygm5/crygm2e/cryba2b/crybgx/crybb1/cryba4/tmtops3b/crybb1l2/si:dkey-57a22.15/crygm2d9/crygm2d13/crygm7/crygm2d3/cryba2a/crygmx/crybb1l1/crygm2d20/crygn2/crygn1/crygm2d17/crygm2d2/crygm2d12/cryba1l1/crybb2/crygm2d5/cryba1b/crygm2c/crygm2d10/crygm2d21/crygm2d8/crygmxl2/crygm2a/crygm2d11/crygm2f/crygm2d7/crygm2d14/zgc:153846/crygm2d15/cryaa/crygm2d18/crygm2d1/crygm2d16/crygm2d6/cryba1l2/c…
GO:0043010	camera-type eye development	57/206	495/18569	7.6574e-42	1.93158e-39	1.93158e-39	57	crygmxl1/crygm5/crygm2e/cryba2b/crybgx/crybb1/cryba4/crybb1l2/si:dkey-57a22.15/crygm2d9/crygm2d13/crygm7/crygm2d3/cryba2a/crygmx/crybb1l1/crygm2d20/crygn2/crygn1/crygm2d17/crygm2d2/crygm2d12/cryba1l1/crybb2/crygm2d5/cryba1b/crygm2c/crygm2d10/crygm2d21/crygm2d8/crygmxl2/crygm2a/crygm2d11/crygm2f/plaat1/crygm2d7/crygm2d14/dnase1l1l/zgc:153846/crygm2d15/cryaa/crygm2d18/crygm2d1/mipb/crygm2d16/crygm2…
GO:0007600	sensory perception	48/206	380/18569	5.94282e-37	1.19926e-34	1.19926e-34	48	crygmxl1/crygm5/crygm2e/cryba2b/crybgx/crybb1/cryba4/tmtops3b/crybb1l2/si:dkey-57a22.15/crygm2d9/crygm2d13/crygm7/crygm2d3/cryba2a/crygmx/crybb1l1/crygm2d20/crygn2/crygn1/crygm2d17/crygm2d2/crygm2d12/cryba1l1/crybb2/crygm2d5/cryba1b/crygm2c/crygm2d10/crygm2d21/crygm2d8/crygmxl2/crygm2a/crygm2d11/crygm2f/crygm2d7/crygm2d14/zgc:153846/crygm2d15/cryaa/crygm2d18/crygm2d1/crygm2d16/crygm2d6/cryba1l2/c…
GO:0070306	lens fiber cell differentiation	5/206	19/18569	1.64008e-06	0.000275806	0.000275806	5	plaat1/dnase1l1l/mipb/mipa/hsf4
GO:0002089	lens morphogenesis in camera-type eye	4/206	15/18569	1.8246e-05	0.00263003	0.00263003	4	mipb/lgsn/mipa/hsf4
Downregulated GO terms - Molecular Function (DEG padj<0.01, l2FC<-1)
ID	Description	GeneRatio	BgRatio	pvalue	p.adjust	qvalue	Count	geneID
GO:0005212	structural constituent of eye lens	49/202	66/18247	5.9191e-84	1.75797e-81	1.71342e-81	49	crygmxl1/crygm5/crygm2e/cryba2b/crybgx/crybb1/cryba4/crybb1l2/si:dkey-57a22.15/crygm2d9/crygm2d13/crygm7/crygm2d3/lim2.5/lim2.1/cryba2a/crygmx/crybb1l1/crygm2d20/crygn2/lim2.4/crygn1/crygm2d17/crygm2d2/crygm2d12/cryba1l1/crybb2/crygm2d5/cryba1b/crygm2c/crygm2d10/crygm2d21/crygm2d8/crygmxl2/crygm2a/crygm2d11/crygm2f/crygm2d7/crygm2d14/zgc:153846/crygm2d15/cryaa/crygm2d18/crygm2d1/crygm2d16/lim2.3/…
Downregulated GO terms - Cellular Component (DEG padj<0.01, l2FC<-1)
ID	Description	GeneRatio	BgRatio	pvalue	p.adjust	qvalue	Count	geneID
N/A
